# Supplementary material for: (4S)-4-Benzyl-N-{[(4S)-4-benzyl-2-oxo-1,3-oxazolidin-3-yl]sulfon­yl}-2-oxo-1,3-oxazolidine-3-carboxamide
Source: Acta Crystallogr Sect E Struct Rep Online. 2010 Jun 9;66(Pt 7):o1611–2. doi: 10.1107/S1600536810020866 (PMC3007004; doi:10.1107/S1600536810020866)
Supplement: Supplementary file 1 [file e-66-o1611-sup1.cif]

##############################################################################
###                                                                        ###
###        Electronic paper (Acta Crystallographica Section E)             ###
###                                                                        ###
##############################################################################
#                                                                            #
# This CIF contains the data in a paper accepted for publication in Acta     #
# Crystallographica Section E. It conforms to the requirements of Notes      #
# for Authors for Section E, and has been peer reviewed under the auspices   #
# of the IUCr Commission on Journals.                                        #
#                                                                            #
# Full details of the Crystallographic Information File format               #
# are given in the paper "The Crystallographic Information File (CIF):       #
# a New Standard Archive File for Crystallography" by S. R. Hall, F. H.      #
# Allen and I. D. Brown [Acta Cryst. (1991), A47, 655-685].                  #
#                                                                            #
# The current version of the core CIF dictionary is obtainable from          #
# ftp://ftp.iucr.org/pub/cif_core.dic. The current version number is 2.4.    #
#                                                                            #
# Software is freely available for graphical display of the structure(s) in  #
# this CIF.  For information consult the CIF home page http://www.iucr.org/  #
# cif/home.html                                                              #
#                                                                            #
# This file may be used for bona fide research purposes within the           #
# scientific community so long as proper attribution is given to the journal # 
# article from which it was obtained.                                        #
#                                                                            #
##############################################################################
                                             
data_global
_audit_creation_method     'WinGX routine-INITIALISE'
_journal_date_recd_electronic     2010-05-17
_journal_date_accepted     2010-06-01
_journal_name_full     'Acta Crystallographica, Section E'
_journal_year     2010
_journal_volume     66
_journal_issue      7
_journal_page_first     o1611
_journal_page_last     o1612
_journal_paper_category     QO
_journal_coeditor_code     KP2261
_publ_contact_author_name     'Noureddine, Benali-Cherif '
_publ_contact_author_address
;
Laboratoire des Structures, Propri\'et\'es et Interactions Inter Atomiques.
 Centre Universitaire Abbes Laghrour-Khenchela, 40000.
 Khenchela,
 Algeria.
;
_publ_contact_author_email     'benalicherif@hotmail.com'
_publ_contact_author_fax     '00 (213) 32 33 19 60'
_publ_contact_author_phone     '00 (213) 32 33 19 60'
_publ_section_title
;\
(4<i>S</i>)-4-Benzyl-<i>N</i>-{[(4<i>S</i>)-4-benzyl-2-oxo-1,3-oxazolidin-3-yl]\
sulfonyl}-2-oxo-1,3-oxazolidine-3-carboxamide
;
loop_
    _publ_author_name
    _publ_author_address
    'Malika Berredjem'
;
Laboratoire des Chimie Organique Appliqu\'ee
Universit\'e Badji Mokhtar-Annaba
Algeria
;
    'Assia Allaoui'
;
Laboratoire des Chimie Organique Appliqu\'ee
Universit\'e Badji Mokhtar-Annaba
Algeria
;
    'Amani Direm'
;
Laboratoire des Structures, Propri\'et\'es et Interactions Inter Atomiques
Centre Universitaire Abbes Laghrour-Khenchela
40000 Khenchela
Algeria
;
    'Noureddine Aouf'
;
Laboratoire des Chimie Organique Appliqu\'ee
Universit\'e Badji Mokhtar-Annaba
Algeria
;
    'Nourredine Benali-Cherif'
;
Laboratoire des Structures, Propri\'et\'es et Interactions Inter Atomiques
Centre Universitaire Abbes Laghrour-Khenchela
40000 Khenchela
Algeria
;
_symmetry_space_group_name_hall     'P 2yb'
data_I
_chemical_name_systematic
;
(4<i>S</i>)-4-Benzyl-<i>N</i>-{[(4<i>S</i>)-4-benzyl-2-oxo-1,3-oxazolidin-
3-yl]sulfonyl}-2-oxo-1,3-oxazolidine-3-carboxamide
;
_chemical_name_common     ?
_chemical_formula_moiety     'C21 H21 N3 O7 S'
_chemical_formula_sum     'C21 H21 N3 O7 S'
_chemical_formula_iupac     'C21 H21 N3 O7 S'
_chemical_formula_weight     459.48
_chemical_melting_point     ?
_symmetry_cell_setting     monoclinic
_symmetry_space_group_name_H-M     'P 21'
loop_
    _symmetry_equiv_pos_as_xyz
    'x, y, z'
    '-x, y+1/2, -z'
_cell_length_a     10.4262(3)
_cell_length_b     9.7171(2)
_cell_length_c     10.7402(2)
_cell_angle_alpha     90.00
_cell_angle_beta     101.504(2)
_cell_angle_gamma     90.00
_cell_volume     1066.26(4)
_cell_formula_units_Z     2
_cell_measurement_reflns_used     3258
_cell_measurement_theta_min     2.49
_cell_measurement_theta_max     29.97
_cell_measurement_temperature     293(2)
_exptl_crystal_description     prism
_exptl_crystal_colour     yellow
_exptl_crystal_size_max     0.2
_exptl_crystal_size_mid     0.1
_exptl_crystal_size_min     0.1
_exptl_crystal_density_diffrn     1.431
_exptl_crystal_density_meas     ?
_exptl_crystal_density_method     'not measured'
_exptl_crystal_F_000     480
_exptl_absorpt_coefficient_mu     0.201
_exptl_absorpt_correction_type     none
_exptl_absorpt_process_details     ?
_exptl_absorpt_correction_T_min     ?
_exptl_absorpt_correction_T_max     ?
_diffrn_ambient_temperature     293(2)
_diffrn_radiation_type     MoK\a
_diffrn_radiation_wavelength     0.71073
_diffrn_radiation_source     'fine-focus sealed tube'
_diffrn_radiation_monochromator     graphite
_diffrn_measurement_device_type     ?
_diffrn_measurement_device     'Nonius KappaCCD'
_diffrn_measurement_method     '\w - \q scans'
_diffrn_detector_area_resol_mean     ?
_diffrn_reflns_number     17946
_diffrn_reflns_av_R_equivalents     0.0960
_diffrn_reflns_av_sigmaI/netI     0.0664
_diffrn_reflns_theta_min     2.49
_diffrn_reflns_theta_max     29.97
_diffrn_reflns_theta_full     29.97
_diffrn_measured_fraction_theta_max     0.987
_diffrn_measured_fraction_theta_full     0.987
_diffrn_reflns_limit_h_min     -14
_diffrn_reflns_limit_h_max     12
_diffrn_reflns_limit_k_min     -9
_diffrn_reflns_limit_k_max     13
_diffrn_reflns_limit_l_min     -15
_diffrn_reflns_limit_l_max     15
_diffrn_standards_number     0
_diffrn_standards_interval_count     ?
_diffrn_standards_interval_time     ?
_diffrn_standards_decay_%     ?
_refine_special_details
;
Refinement of <i>F</i>^2^ against ALL reflections. The weighted <i>R</i>-factor
wR and goodness of fit <i>S</i> are based on <i>F</i>^2^, conventional
<i>R</i>-factors <i>R</i> are based on <i>F</i>, with <i>F</i> set to zero for
negative <i>F</i>^2^. The threshold expression of <i>F</i>^2^ >
\s(<i>F</i>^2^) is used only for calculating <i>R</i>-factors(gt) etc. and is
not relevant to the choice of reflections for refinement. <i>R</i>-factors
based on <i>F</i>^2^ are statistically about twice as large as those based on
<i>F</i>, and <i>R</i>- factors based on ALL data will be even larger.
;
_reflns_number_total     5245
_reflns_number_gt     3795
_reflns_threshold_expression     I>2sigma(I)
_refine_ls_structure_factor_coef     Fsqd
_refine_ls_matrix_type     full
_refine_ls_R_factor_all     0.0841
_refine_ls_R_factor_gt     0.0536
_refine_ls_wR_factor_gt     0.1330
_refine_ls_wR_factor_ref     0.1520
_refine_ls_goodness_of_fit_ref     1.001
_refine_ls_restrained_S_all     1.001
_refine_ls_number_reflns     5245
_refine_ls_number_parameters     289
_refine_ls_number_restraints     1
_refine_ls_hydrogen_treatment     constr
_refine_ls_weighting_scheme     calc
_refine_ls_weighting_details
         'calc w=1/[\s^2^(Fo^2^)+(0.0929P)^2^+0.0529P] where P=(Fo^2^+2Fc^2^)/3'
_atom_sites_solution_hydrogens     geom
_atom_sites_solution_primary     direct
_atom_sites_solution_secondary     difmap
_refine_ls_shift/su_max     0.001
_refine_ls_shift/su_mean     0.000
_refine_diff_density_max     0.243
_refine_diff_density_min     -0.474
_refine_ls_extinction_method     none
_refine_ls_extinction_coef     ?
_refine_ls_abs_structure_details     'Flack (1983), 1981 Friedel pairs'
_refine_ls_abs_structure_Flack     0.06(8)
loop_
    _atom_type_symbol
    _atom_type_description
    _atom_type_scat_dispersion_real
    _atom_type_scat_dispersion_imag
    _atom_type_scat_source
    'C' 'C' 0.0033 0.0016
                         'International Tables Vol C Tables 4.2.6.8 and 6.1.1.4'
    'H' 'H' 0.0000 0.0000
                         'International Tables Vol C Tables 4.2.6.8 and 6.1.1.4'
    'N' 'N' 0.0061 0.0033
                         'International Tables Vol C Tables 4.2.6.8 and 6.1.1.4'
    'O' 'O' 0.0106 0.0060
                         'International Tables Vol C Tables 4.2.6.8 and 6.1.1.4'
    'S' 'S' 0.1246 0.1234
                         'International Tables Vol C Tables 4.2.6.8 and 6.1.1.4'
_computing_data_collection     'KappaCCD (Nonius, 1998)'
_computing_cell_refinement     'DENZO and SCALEPACK (Otwinowski & Minor, 1997)'
_computing_data_reduction     'DENZO and SCALEPACK (Otwinowski & Minor, 1997)'
_computing_structure_solution     'SIR2004 (Burla <i>et al.</i>,  2005)'
_computing_structure_refinement     'SHELXL97 (Sheldrick, 2008)'
_computing_molecular_graphics
                              'ORTEP-3 (Farrugia, 1997) and PLATON (Spek, 2009)'
_computing_publication_material     'WinGX (Farrugia, 1999)'
loop_
    _atom_site_type_symbol
    _atom_site_label
    _atom_site_fract_x
    _atom_site_fract_y
    _atom_site_fract_z
    _atom_site_U_iso_or_equiv
    _atom_site_adp_type
    _atom_site_calc_flag
    _atom_site_refinement_flags
    _atom_site_occupancy
    _atom_site_disorder_assembly
    _atom_site_disorder_group
    S S1 1.11803(6) 0.79846(7) 1.11762(6) 0.04863(18) Uani d . 1 . .
    N N2B 1.25586(19) 0.7726(2) 1.06927(19) 0.0437(5) Uani d . 1 . .
    C C5B 1.5343(2) 0.8050(3) 1.2204(2) 0.0487(5) Uani d . 1 . .
    O O2 1.1209(2) 0.9380(3) 1.1528(2) 0.0654(6) Uani d . 1 . .
    O O1B 1.3838(2) 0.6678(2) 0.9587(2) 0.0627(6) Uani d . 1 . .
    O O2A 0.7466(2) 0.7106(2) 0.9147(2) 0.0630(6) Uani d . 1 . .
    O O1A 0.66210(19) 0.8112(3) 0.7296(2) 0.0747(7) Uani d . 1 . .
    O O2B 1.2389(3) 0.5376(3) 1.0322(3) 0.0775(7) Uani d . 1 . .
    O O3 1.08127(19) 0.9126(2) 0.85647(19) 0.0569(5) Uani d . 1 . .
    O O1 1.0989(2) 0.6947(3) 1.2046(2) 0.0722(7) Uani d . 1 . .
    N N1A 0.87763(19) 0.8226(2) 0.7943(2) 0.0471(5) Uani d . 1 . .
    C C4B 1.4444(3) 0.9200(3) 1.1659(3) 0.0522(6) Uani d . 1 . .
    H H42B 1.4970 0.9965 1.1468 0.063 Uiso calc R 1 . .
    H H41B 1.3973 0.9508 1.2301 0.063 Uiso calc R 1 . .
    C C1 0.9943(2) 0.8416(3) 0.8803(3) 0.0444(5) Uani d . 1 . .
    C C3B 1.3446(2) 0.8833(3) 1.0456(3) 0.0482(6) Uani d . 1 . .
    H H3B 1.2943 0.9649 1.0118 0.058 Uiso calc R 1 . .
    C C3A 0.8541(3) 0.8789(4) 0.6648(3) 0.0565(7) Uani d . 1 . .
    H H3A 0.9046 0.9633 0.6611 0.068 Uiso calc R 1 . .
    C C2B 1.4016(3) 0.8134(4) 0.9414(3) 0.0603(7) Uani d . 1 . .
    H H22B 1.3556 0.8427 0.8581 0.072 Uiso calc R 1 . .
    H H21B 1.4937 0.8354 0.9502 0.072 Uiso calc R 1 . .
    C C6B 1.6509(3) 0.7814(4) 1.1794(3) 0.0596(7) Uani d . 1 . .
    H H6B 1.6745 0.8411 1.1201 0.071 Uiso calc R 1 . .
    C C1A 0.7615(3) 0.7751(3) 0.8242(3) 0.0542(7) Uani d . 1 . .
    C C1B 1.2861(3) 0.6467(3) 1.0213(3) 0.0517(6) Uani d . 1 . .
    C C5A 1.0220(3) 0.7315(3) 0.5809(3) 0.0584(7) Uani d . 1 . .
    C C10B 1.5048(3) 0.7145(4) 1.3092(3) 0.0664(9) Uani d . 1 . .
    H H10B 1.4289 0.7271 1.3410 0.080 Uiso calc R 1 . .
    C C2A 0.7090(3) 0.9099(5) 0.6474(4) 0.0745(10) Uani d . 1 . .
    H H21A 0.6946 1.0035 0.6729 0.089 Uiso calc R 1 . .
    H H22A 0.6653 0.8972 0.5596 0.089 Uiso calc R 1 . .
    C C7B 1.7327(3) 0.6731(4) 1.2235(3) 0.0658(8) Uani d . 1 . .
    H H7B 1.8104 0.6614 1.1947 0.079 Uiso calc R 1 . .
    C C4A 0.8813(3) 0.7738(5) 0.5683(3) 0.0721(9) Uani d . 1 . .
    H H41A 0.8298 0.6921 0.5754 0.087 Uiso calc R 1 . .
    H H42A 0.8512 0.8113 0.4839 0.087 Uiso calc R 1 . .
    C C6A 1.0983(4) 0.7965(5) 0.5074(3) 0.0786(10) Uani d . 1 . .
    H H6A 1.0616 0.8640 0.4498 0.094 Uiso calc R 1 . .
    C C9B 1.5884(4) 0.6031(5) 1.3526(4) 0.0823(12) Uani d . 1 . .
    H H9B 1.5669 0.5419 1.4118 0.099 Uiso calc R 1 . .
    C C10A 1.0801(5) 0.6306(4) 0.6632(4) 0.0861(12) Uani d . 1 . .
    H H10A 1.0311 0.5835 0.7130 0.103 Uiso calc R 1 . .
    C C8A 1.2831(6) 0.6652(11) 0.5994(8) 0.141(3) Uani d . 1 . .
    H H8A 1.3709 0.6431 0.6055 0.169 Uiso calc R 1 . .
    C C9A 1.2111(8) 0.5991(7) 0.6722(6) 0.126(3) Uani d . 1 . .
    H H9A 1.2499 0.5317 0.7290 0.151 Uiso calc R 1 . .
    C C8B 1.7004(4) 0.5848(4) 1.3079(4) 0.0740(9) Uani d . 1 . .
    H H8B 1.7547 0.5105 1.3360 0.089 Uiso calc R 1 . .
    C C7A 1.2278(6) 0.7624(8) 0.5188(6) 0.118(2) Uani d . 1 . .
    H H7A 1.2780 0.8080 0.4692 0.141 Uiso calc R 1 . .
    N N1 1.0021(2) 0.7704(3) 0.9924(2) 0.0512(5) Uani d . 1 . .
    H H1N 0.9439 0.7089 0.9970 0.061 Uiso calc R 1 . .
loop_
    _atom_site_aniso_label
    _atom_site_aniso_U_11
    _atom_site_aniso_U_22
    _atom_site_aniso_U_33
    _atom_site_aniso_U_12
    _atom_site_aniso_U_13
    _atom_site_aniso_U_23
    S1 0.0478(3) 0.0557(4) 0.0443(3) -0.0059(3) 0.0135(2) -0.0030(3)
    N2B 0.0420(9) 0.0395(12) 0.0494(10) -0.0003(8) 0.0089(8) -0.0003(9)
    C5B 0.0451(11) 0.0479(14) 0.0513(12) -0.0111(12) 0.0056(9) -0.0086(13)
    O2 0.0560(11) 0.0671(14) 0.0769(13) -0.0016(10) 0.0222(10) -0.0215(12)
    O1B 0.0726(13) 0.0603(13) 0.0580(11) 0.0165(10) 0.0196(10) -0.0061(10)
    O2A 0.0549(12) 0.0544(13) 0.0836(15) -0.0101(9) 0.0232(10) -0.0051(12)
    O1A 0.0402(9) 0.0917(18) 0.0871(15) 0.0001(11) 0.0006(9) -0.0081(15)
    O2B 0.108(2) 0.0414(12) 0.0823(16) -0.0072(12) 0.0179(14) -0.0036(11)
    O3 0.0456(9) 0.0636(14) 0.0597(10) -0.0092(9) 0.0065(8) 0.0109(10)
    O1 0.0742(14) 0.0918(19) 0.0524(11) -0.0146(13) 0.0167(10) 0.0165(12)
    N1A 0.0408(9) 0.0505(14) 0.0499(10) -0.0014(9) 0.0086(8) -0.0058(10)
    C4B 0.0468(13) 0.0416(14) 0.0707(16) -0.0057(11) 0.0178(12) -0.0073(13)
    C1 0.0430(11) 0.0410(13) 0.0496(13) -0.0016(9) 0.0101(9) -0.0027(10)
    C3B 0.0471(12) 0.0396(14) 0.0603(15) 0.0015(11) 0.0163(11) 0.0037(12)
    C3A 0.0529(14) 0.0639(19) 0.0493(14) 0.0022(13) 0.0022(11) -0.0019(13)
    C2B 0.0613(14) 0.067(2) 0.0560(14) 0.0092(14) 0.0208(11) 0.0117(15)
    C6B 0.0529(13) 0.068(2) 0.0583(14) 0.0038(14) 0.0119(11) -0.0068(16)
    C1A 0.0407(12) 0.0506(17) 0.0720(16) -0.0042(11) 0.0126(11) -0.0146(15)
    C1B 0.0633(15) 0.0403(15) 0.0494(13) 0.0066(12) 0.0066(11) 0.0001(11)
    C5A 0.0730(18) 0.0586(18) 0.0410(12) 0.0076(14) 0.0054(12) -0.0115(12)
    C10B 0.0473(15) 0.087(2) 0.0632(17) -0.0144(15) 0.0069(12) 0.0109(17)
    C2A 0.0508(15) 0.094(3) 0.0736(19) 0.0098(16) -0.0006(13) 0.002(2)
    C7B 0.0561(16) 0.075(2) 0.0647(17) 0.0071(15) 0.0077(13) -0.0119(17)
    C4A 0.0688(18) 0.092(3) 0.0518(14) -0.0020(18) 0.0033(12) -0.0188(18)
    C6A 0.094(2) 0.086(3) 0.0620(16) 0.011(2) 0.0306(16) -0.006(2)
    C9B 0.077(2) 0.086(3) 0.077(2) -0.018(2) -0.0017(18) 0.026(2)
    C10A 0.127(4) 0.063(2) 0.064(2) 0.019(2) 0.008(2) -0.0088(17)
    C8A 0.093(4) 0.196(7) 0.121(4) 0.063(4) -0.008(3) -0.095(5)
    C9A 0.157(5) 0.112(4) 0.090(3) 0.081(4) -0.022(4) -0.032(3)
    C8B 0.0590(17) 0.071(2) 0.082(2) -0.0021(16) -0.0105(15) -0.0031(19)
    C7A 0.101(3) 0.141(5) 0.125(4) 0.003(4) 0.058(3) -0.048(4)
    N1 0.0451(11) 0.0539(14) 0.0544(11) -0.0113(10) 0.0092(8) 0.0035(11)
_geom_special_details
;
All esds (except the esd in the dihedral angle between two l.s. planes) are
estimated using the full covariance matrix. The cell esds are taken into
account individually in the estimation of esds in distances, angles and
torsion angles; correlations between esds in cell parameters are only used
when they are defined by crystal symmetry. An approximate (isotropic)
treatment of cell esds is used for estimating esds involving l.s. planes.
;
loop_
    _geom_bond_atom_site_label_1
    _geom_bond_atom_site_label_2
    _geom_bond_site_symmetry_2
    _geom_bond_distance
    _geom_bond_publ_flag
    S1 O2 . 1.407(2) ?
    S1 O1 . 1.416(2) ?
    S1 N2B . 1.642(2) ?
    S1 N1 . 1.642(2) ?
    N2B C1B . 1.389(4) ?
    N2B C3B . 1.473(3) ?
    C5B C10B . 1.377(4) ?
    C5B C6B . 1.392(4) ?
    C5B C4B . 1.501(4) ?
    O1B C1B . 1.343(4) ?
    O1B C2B . 1.444(4) ?
    O2A C1A . 1.192(4) ?
    O1A C1A . 1.345(4) ?
    O1A C2A . 1.453(5) ?
    O2B C1B . 1.184(4) ?
    O3 C1 . 1.207(3) ?
    N1A C1 . 1.385(3) ?
    N1A C1A . 1.392(4) ?
    N1A C3A . 1.470(4) ?
    C4B C3B . 1.531(4) ?
    C4B H42B . 0.9700 ?
    C4B H41B . 0.9700 ?
    C1 N1 . 1.377(4) ?
    C3B C2B . 1.526(4) ?
    C3B H3B . 0.9800 ?
    C3A C2A . 1.517(4) ?
    C3A C4A . 1.521(5) ?
    C3A H3A . 0.9800 ?
    C2B H22B . 0.9700 ?
    C2B H21B . 0.9700 ?
    C6B C7B . 1.378(5) ?
    C6B H6B . 0.9300 ?
    C5A C10A . 1.377(5) ?
    C5A C6A . 1.380(5) ?
    C5A C4A . 1.503(5) ?
    C10B C9B . 1.410(6) ?
    C10B H10B . 0.9300 ?
    C2A H21A . 0.9700 ?
    C2A H22A . 0.9700 ?
    C7B C8B . 1.339(6) ?
    C7B H7B . 0.9300 ?
    C4A H41A . 0.9700 ?
    C4A H42A . 0.9700 ?
    C6A C7A . 1.372(7) ?
    C6A H6A . 0.9300 ?
    C9B C8B . 1.360(6) ?
    C9B H9B . 0.9300 ?
    C10A C9A . 1.384(9) ?
    C10A H10A . 0.9300 ?
    C8A C7A . 1.332(12) ?
    C8A C9A . 1.350(11) ?
    C8A H8A . 0.9300 ?
    C9A H9A . 0.9300 ?
    C8B H8B . 0.9300 ?
    C7A H7A . 0.9300 ?
    N1 H1N . 0.8600 ?
loop_
    _geom_angle_atom_site_label_1
    _geom_angle_atom_site_label_2
    _geom_angle_atom_site_label_3
    _geom_angle_site_symmetry_1
    _geom_angle_site_symmetry_3
    _geom_angle
    _geom_angle_publ_flag
    O2 S1 O1 . . 120.50(16) ?
    O2 S1 N2B . . 105.02(12) ?
    O1 S1 N2B . . 110.32(14) ?
    O2 S1 N1 . . 110.68(14) ?
    O1 S1 N1 . . 104.18(13) ?
    N2B S1 N1 . . 105.28(12) ?
    C1B N2B C3B . . 112.4(2) ?
    C1B N2B S1 . . 122.03(19) ?
    C3B N2B S1 . . 124.24(18) ?
    C10B C5B C6B . . 116.4(3) ?
    C10B C5B C4B . . 122.5(3) ?
    C6B C5B C4B . . 121.1(3) ?
    C1B O1B C2B . . 110.1(2) ?
    C1A O1A C2A . . 109.2(2) ?
    C1 N1A C1A . . 125.4(2) ?
    C1 N1A C3A . . 122.7(2) ?
    C1A N1A C3A . . 110.7(2) ?
    C5B C4B C3B . . 115.0(2) ?
    C5B C4B H42B . . 108.5 ?
    C3B C4B H42B . . 108.5 ?
    C5B C4B H41B . . 108.5 ?
    C3B C4B H41B . . 108.5 ?
    H42B C4B H41B . . 107.5 ?
    O3 C1 N1 . . 123.8(2) ?
    O3 C1 N1A . . 122.1(2) ?
    N1 C1 N1A . . 114.0(2) ?
    N2B C3B C2B . . 98.7(2) ?
    N2B C3B C4B . . 111.6(2) ?
    C2B C3B C4B . . 115.1(2) ?
    N2B C3B H3B . . 110.3 ?
    C2B C3B H3B . . 110.3 ?
    C4B C3B H3B . . 110.3 ?
    N1A C3A C2A . . 99.5(3) ?
    N1A C3A C4A . . 112.1(3) ?
    C2A C3A C4A . . 111.5(3) ?
    N1A C3A H3A . . 111.1 ?
    C2A C3A H3A . . 111.1 ?
    C4A C3A H3A . . 111.1 ?
    O1B C2B C3B . . 105.3(2) ?
    O1B C2B H22B . . 110.7 ?
    C3B C2B H22B . . 110.7 ?
    O1B C2B H21B . . 110.7 ?
    C3B C2B H21B . . 110.7 ?
    H22B C2B H21B . . 108.8 ?
    C7B C6B C5B . . 122.5(3) ?
    C7B C6B H6B . . 118.8 ?
    C5B C6B H6B . . 118.8 ?
    O2A C1A O1A . . 123.1(3) ?
    O2A C1A N1A . . 128.5(3) ?
    O1A C1A N1A . . 108.3(3) ?
    O2B C1B O1B . . 123.9(3) ?
    O2B C1B N2B . . 128.5(3) ?
    O1B C1B N2B . . 107.6(2) ?
    C10A C5A C6A . . 117.6(4) ?
    C10A C5A C4A . . 123.3(4) ?
    C6A C5A C4A . . 119.1(3) ?
    C5B C10B C9B . . 120.7(3) ?
    C5B C10B H10B . . 119.7 ?
    C9B C10B H10B . . 119.7 ?
    O1A C2A C3A . . 104.0(3) ?
    O1A C2A H21A . . 110.9 ?
    C3A C2A H21A . . 110.9 ?
    O1A C2A H22A . . 110.9 ?
    C3A C2A H22A . . 110.9 ?
    H21A C2A H22A . . 109.0 ?
    C8B C7B C6B . . 120.0(3) ?
    C8B C7B H7B . . 120.0 ?
    C6B C7B H7B . . 120.0 ?
    C5A C4A C3A . . 115.7(2) ?
    C5A C4A H41A . . 108.3 ?
    C3A C4A H41A . . 108.3 ?
    C5A C4A H42A . . 108.3 ?
    C3A C4A H42A . . 108.3 ?
    H41A C4A H42A . . 107.4 ?
    C7A C6A C5A . . 120.5(5) ?
    C7A C6A H6A . . 119.7 ?
    C5A C6A H6A . . 119.7 ?
    C8B C9B C10B . . 120.1(4) ?
    C8B C9B H9B . . 119.9 ?
    C10B C9B H9B . . 119.9 ?
    C5A C10A C9A . . 120.3(5) ?
    C5A C10A H10A . . 119.9 ?
    C9A C10A H10A . . 119.9 ?
    C7A C8A C9A . . 119.7(5) ?
    C7A C8A H8A . . 120.1 ?
    C9A C8A H8A . . 120.1 ?
    C8A C9A C10A . . 120.6(5) ?
    C8A C9A H9A . . 119.7 ?
    C10A C9A H9A . . 119.7 ?
    C7B C8B C9B . . 120.3(4) ?
    C7B C8B H8B . . 119.8 ?
    C9B C8B H8B . . 119.8 ?
    C8A C7A C6A . . 121.3(6) ?
    C8A C7A H7A . . 119.4 ?
    C6A C7A H7A . . 119.4 ?
    C1 N1 S1 . . 122.56(18) ?
    C1 N1 H1N . . 118.7 ?
    S1 N1 H1N . . 118.7 ?
loop_
    _geom_torsion_atom_site_label_1
    _geom_torsion_atom_site_label_2
    _geom_torsion_atom_site_label_3
    _geom_torsion_atom_site_label_4
    _geom_torsion_site_symmetry_1
    _geom_torsion_site_symmetry_2
    _geom_torsion_site_symmetry_3
    _geom_torsion_site_symmetry_4
    _geom_torsion
    _geom_torsion_publ_flag
    O2 S1 N2B C1B . . . . -177.2(2) ?
    O1 S1 N2B C1B . . . . 51.6(2) ?
    N1 S1 N2B C1B . . . . -60.3(2) ?
    O2 S1 N2B C3B . . . . -11.1(2) ?
    O1 S1 N2B C3B . . . . -142.4(2) ?
    N1 S1 N2B C3B . . . . 105.8(2) ?
    C10B C5B C4B C3B . . . . -90.1(3) ?
    C6B C5B C4B C3B . . . . 87.5(3) ?
    C1A N1A C1 O3 . . . . -161.7(3) ?
    C3A N1A C1 O3 . . . . 4.4(4) ?
    C1A N1A C1 N1 . . . . 19.6(4) ?
    C3A N1A C1 N1 . . . . -174.3(3) ?
    C1B N2B C3B C2B . . . . 17.2(3) ?
    S1 N2B C3B C2B . . . . -149.98(19) ?
    C1B N2B C3B C4B . . . . -104.3(3) ?
    S1 N2B C3B C4B . . . . 88.5(2) ?
    C5B C4B C3B N2B . . . . 61.6(3) ?
    C5B C4B C3B C2B . . . . -49.9(3) ?
    C1 N1A C3A C2A . . . . -146.0(3) ?
    C1A N1A C3A C2A . . . . 21.9(3) ?
    C1 N1A C3A C4A . . . . 96.0(3) ?
    C1A N1A C3A C4A . . . . -96.0(3) ?
    C1B O1B C2B C3B . . . . 23.0(3) ?
    N2B C3B C2B O1B . . . . -22.9(3) ?
    C4B C3B C2B O1B . . . . 96.0(3) ?
    C10B C5B C6B C7B . . . . 0.7(4) ?
    C4B C5B C6B C7B . . . . -177.1(3) ?
    C2A O1A C1A O2A . . . . 169.2(3) ?
    C2A O1A C1A N1A . . . . -12.2(3) ?
    C1 N1A C1A O2A . . . . -21.2(5) ?
    C3A N1A C1A O2A . . . . 171.2(3) ?
    C1 N1A C1A O1A . . . . 160.3(3) ?
    C3A N1A C1A O1A . . . . -7.2(3) ?
    C2B O1B C1B O2B . . . . 168.8(3) ?
    C2B O1B C1B N2B . . . . -12.0(3) ?
    C3B N2B C1B O2B . . . . 174.7(3) ?
    S1 N2B C1B O2B . . . . -17.8(4) ?
    C3B N2B C1B O1B . . . . -4.4(3) ?
    S1 N2B C1B O1B . . . . 163.15(18) ?
    C6B C5B C10B C9B . . . . -1.4(4) ?
    C4B C5B C10B C9B . . . . 176.3(3) ?
    C1A O1A C2A C3A . . . . 26.0(4) ?
    N1A C3A C2A O1A . . . . -27.6(3) ?
    C4A C3A C2A O1A . . . . 90.8(3) ?
    C5B C6B C7B C8B . . . . 0.8(5) ?
    C10A C5A C4A C3A . . . . 83.9(5) ?
    C6A C5A C4A C3A . . . . -95.7(4) ?
    N1A C3A C4A C5A . . . . -67.1(4) ?
    C2A C3A C4A C5A . . . . -177.6(3) ?
    C10A C5A C6A C7A . . . . -1.1(6) ?
    C4A C5A C6A C7A . . . . 178.5(4) ?
    C5B C10B C9B C8B . . . . 0.8(6) ?
    C6A C5A C10A C9A . . . . 1.2(6) ?
    C4A C5A C10A C9A . . . . -178.4(4) ?
    C7A C8A C9A C10A . . . . 0.5(9) ?
    C5A C10A C9A C8A . . . . -0.9(7) ?
    C6B C7B C8B C9B . . . . -1.5(5) ?
    C10B C9B C8B C7B . . . . 0.7(6) ?
    C9A C8A C7A C6A . . . . -0.4(9) ?
    C5A C6A C7A C8A . . . . 0.7(8) ?
    O3 C1 N1 S1 . . . . 12.8(4) ?
    N1A C1 N1 S1 . . . . -168.52(19) ?
    O2 S1 N1 C1 . . . . 55.7(3) ?
    O1 S1 N1 C1 . . . . -173.4(2) ?
    N2B S1 N1 C1 . . . . -57.3(3) ?
loop_
    _geom_hbond_atom_site_label_D
    _geom_hbond_atom_site_label_H
    _geom_hbond_atom_site_label_A
    _geom_hbond_site_symmetry_A
    _geom_hbond_distance_DH
    _geom_hbond_distance_HA
    _geom_hbond_distance_DA
    _geom_hbond_angle_DHA
    N1 H1N O2A 1_555 0.860 2.070 2.691(3) 128.00(17)
    C3B H3B O2A 2_757 0.980 2.580 3.372(4) 138.24(17)
    C4B H42B O1B 2_857 0.970 2.477 3.428(4) 165.12(17)
