# Supplementary material for: (4S)-4-Benzyl-N-{[(4S)-4-benzyl-2-oxo-1,3-oxazolidin-3-yl]sulfon­yl}-2-oxo-1,3-oxazolidine-3-carboxamide
Source: Acta Crystallogr Sect E Struct Rep Online. 2010 Jun 9;66(Pt 7):o1611–2. doi: 10.1107/S1600536810020866 (PMC3007004; doi:10.1107/S1600536810020866)
Supplement: Supplementary file 2 [file e-66-o1611-Isup2.hkl]

#
# h,k,l, Fc-squared, Fo-squared, sigma(Fo-squared) and status flag
#
data_I
_shelx_title ' aouf23 in P 1 21 1'
_shelx_refln_list_code          4
_shelx_F_calc_maximum       60.34
_exptl_crystal_F_000       480.00
_reflns_d_resolution_high  0.7114
 
loop_
 _symmetry_equiv_pos_as_xyz
 'x, y, z'
 '-x, y+1/2, -z'
 
_cell_length_a    10.4262
_cell_length_b     9.7171
_cell_length_c    10.7402
_cell_angle_alpha  90.000
_cell_angle_beta  101.504
_cell_angle_gamma  90.000
 
_shelx_F_squared_multiplier     1.000
 
loop_
 _refln_index_h
 _refln_index_k
 _refln_index_l
 _refln_F_squared_calc
 _refln_F_squared_meas
 _refln_F_squared_sigma
 _refln_observed_status
   3  -9   0      149.46      116.77      8.16 o
   4  -9   0       10.54       -1.03      4.09 o
   5  -9   0       20.34       13.57      4.18 o
   3  -8   0       60.94       55.96      4.46 o
   4  -8   0      111.89       97.28      5.39 o
   5  -8   0       81.87       71.79      5.06 o
   6  -8   0       52.31       46.73      5.36 o
   2  -7   0      123.43      106.69      6.02 o
   3  -7   0       54.57       49.21      4.33 o
   4  -7   0       21.46       20.40      2.98 o
   5  -7   0       31.16       30.59      3.62 o
   6  -7   0      109.00       98.34      6.04 o
   7  -7   0      156.82      152.12     10.20 o
   8  -7   0       23.52       19.10      3.59 o
  10  -7   0        1.78        5.29      2.36 o
  11  -7   0        9.62       90.03     31.00 o
  12  -7   0        1.77        2.72      3.31 o
   1  -6   0       84.00       85.01      4.24 o
   2  -6   0       14.59       11.92      1.89 o
   3  -6   0       15.48       16.65      2.63 o
   4  -6   0      309.91      294.34     11.89 o
   5  -6   0       71.05       65.02      8.59 o
   6  -6   0       30.69       27.94      4.65 o
   7  -6   0       24.78       20.87      1.74 o
   8  -6   0       51.32       45.49      3.38 o
   9  -6   0       50.83       47.20      3.45 o
  10  -6   0        6.02       12.34      3.01 o
  11  -6   0        0.01        0.16      3.43 o
  12  -6   0        9.93        6.15      3.19 o
   1  -5   0       26.36       29.00      2.10 o
   2  -5   0      878.49      811.60     29.19 o
   3  -5   0      342.40      310.66     13.17 o
   4  -5   0       76.45       77.53      3.34 o
   5  -5   0       35.89       33.09      3.80 o
   6  -5   0       33.83       31.68      1.62 o
   7  -5   0      130.52      126.47      6.74 o
   8  -5   0       53.59       44.62      3.27 o
   9  -5   0       21.95       24.80      1.88 o
  10  -5   0       13.19        7.44      3.75 o
  11  -5   0        7.38        5.78      2.97 o
  12  -5   0        0.24        1.88      4.68 o
  13  -5   0        0.28        0.43      1.68 o
   1  -4   0      230.89      193.56      7.85 o
   2  -4   0       18.06       16.92      1.43 o
   3  -4   0      103.97      108.81      3.26 o
   4  -4   0      441.27      451.30     13.83 o
   5  -4   0       32.23       29.71      2.68 o
   6  -4   0       99.00      112.13      7.64 o
   7  -4   0       11.76       10.54      1.12 o
   8  -4   0      202.74      206.96      9.46 o
   9  -4   0      181.75      184.99     13.19 o
  10  -4   0        3.16        3.10      1.18 o
  11  -4   0       10.94        8.16      3.64 o
  12  -4   0        2.50        2.02      2.41 o
  13  -4   0        3.18        7.82      3.17 o
   1  -3   0      353.42      301.46     11.09 o
   2  -3   0       99.34       66.64      2.15 o
   3  -3   0      419.30      425.56     19.21 o
   4  -3   0      106.09      121.47      7.75 o
   5  -3   0      208.32      193.32     11.13 o
   6  -3   0       38.44       37.18      1.40 o
   7  -3   0      126.25      120.47     11.86 o
   8  -3   0      200.46      192.89     13.60 o
   9  -3   0       12.16       12.44      1.32 o
  10  -3   0        6.21        4.75      1.05 o
  11  -3   0       44.40       34.94      5.77 o
  12  -3   0        2.07       -0.40      2.69 o
  13  -3   0        1.20        5.51      3.72 o
   2  -2   0     1211.03     1039.67     55.86 o
   3  -2   0      168.95      171.72     11.29 o
   4  -2   0     1443.08     1389.42    177.18 o
   5  -2   0      376.33      399.25     44.16 o
   6  -2   0      195.93      214.63     11.62 o
   7  -2   0       24.17       24.38      1.47 o
   8  -2   0      617.40      659.77     35.42 o
   9  -2   0      354.19      353.85     15.53 o
  10  -2   0        7.00        4.43      0.66 o
  11  -2   0        0.04        0.87      0.78 o
  12  -2   0        3.16        3.96      1.02 o
  13  -2   0        8.92        7.51      4.03 o
  14  -2   0        4.22        5.97      4.74 o
   2  -1   0     1358.79     1356.64    100.11 o
   3  -1   0     3034.91     2826.15    389.32 o
   4  -1   0      138.09      157.63      9.42 o
   6  -1   0       56.90       65.45      4.86 o
   7  -1   0      395.98      424.42     24.28 o
   8  -1   0        9.14        9.48      1.10 o
   9  -1   0       53.03       58.16      6.39 o
  10  -1   0        3.77        1.71      0.94 o
  11  -1   0       36.85       40.10      1.77 o
  12  -1   0       10.94       14.34      1.44 o
  13  -1   0        0.33        3.44      5.03 o
  14  -1   0        0.25       -5.33      5.33 o
   2   0   0     1330.44     1114.29     63.20 o
   5   0   0     1905.01     1946.77     57.56 o
   6   0   0      465.08      461.38     20.75 o
   7   0   0      173.70      179.25     11.67 o
   8   0   0      925.17     1019.65     54.44 o
   9   0   0      260.65      336.39     20.62 o
  10   0   0       10.80       12.94      1.69 o
  11   0   0        3.43        2.36      1.95 o
  12   0   0        0.47        1.88      2.19 o
  13   0   0        9.38        5.17      1.67 o
  14   0   0        0.12        7.20      4.92 o
   2   1   0     1344.31     1349.69     55.19 o
   3   1   0     3048.83     2910.98     77.33 o
   4   1   0      136.98      151.77      4.84 o
   6   1   0       61.81       71.78      4.26 o
   7   1   0      395.60      410.13     12.73 o
   8   1   0        9.62        9.33      1.14 o
   9   1   0       52.74       59.73      2.99 o
  10   1   0        4.10        2.55      1.65 o
  11   1   0       36.02       41.82      3.31 o
  12   1   0       10.97       11.14      2.38 o
  13   1   0        0.31        5.22      3.70 o
  14   1   0        0.31       -1.06      3.99 o
   1   2   0     1578.59     1196.35     38.42 o
   2   2   0     1212.31     1116.20     49.65 o
   3   2   0      175.18      193.83      8.67 o
   4   2   0     1467.37     1573.12     50.48 o
   5   2   0      380.76      407.41     13.57 o
   6   2   0      194.10      217.99      5.61 o
   7   2   0       24.59       26.58      1.68 o
   8   2   0      614.01      677.65     26.40 o
   9   2   0      357.02      364.70     12.95 o
  10   2   0        6.65        8.03      1.47 o
  11   2   0        0.04        3.21      2.17 o
  12   2   0        3.40        4.68      2.45 o
  13   2   0        8.73       12.26      9.82 o
   1   3   0      358.06      332.56     18.22 o
   2   3   0      104.25       77.34      2.01 o
   3   3   0      412.17      474.05     17.79 o
   4   3   0      105.52      136.97      3.79 o
   5   3   0      203.97      217.91      9.98 o
   6   3   0       35.43       34.40      1.39 o
   7   3   0      128.37      134.62      3.02 o
   8   3   0      202.22      212.69      6.48 o
   9   3   0       12.48       11.05      1.66 o
  10   3   0        5.81        4.16      1.33 o
  11   3   0       42.92       41.34      2.93 o
  12   3   0        2.22        5.59      5.21 o
  13   3   0        1.16        1.70      4.05 o
   0   4   0      474.89      369.97     14.16 o
   1   4   0      226.40      200.37     11.32 o
   2   4   0       18.22       17.99      1.44 o
   3   4   0      100.64      116.26      4.97 o
   4   4   0      454.26      541.81     28.59 o
   5   4   0       33.12       37.72      1.17 o
   7   4   0       12.56       11.01      1.33 o
   8   4   0      200.09      213.95      6.29 o
   9   4   0      181.58      204.41      4.35 o
  10   4   0        3.36        1.63      1.82 o
  11   4   0       10.97        7.80      2.68 o
  12   4   0        2.78        0.96      3.90 o
  13   4   0        3.08       -0.64      3.47 o
   1   5   0       24.15       28.53      2.93 o
   2   5   0      866.33      848.46     40.91 o
   3   5   0      342.00      361.72     11.25 o
   4   5   0       77.07       87.77      3.38 o
   5   5   0       37.11       46.30      2.39 o
   6   5   0       32.57       35.36      1.36 o
   7   5   0      131.43      149.78      8.84 o
   8   5   0       53.71       51.47      3.22 o
   9   5   0       21.48       27.01      2.09 o
  10   5   0       12.29        9.30      1.59 o
  11   5   0        7.47       15.37      3.40 o
  12   5   0        0.19        1.97      2.60 o
  13   5   0        0.30       -1.80      5.71 o
   0   6   0      458.57      433.93     15.50 o
   1   6   0       81.02       81.49      5.14 o
   2   6   0       14.50       15.65      1.06 o
   3   6   0       14.96       13.06      0.68 o
   4   6   0      312.22      353.05     12.07 o
   5   6   0       71.04       75.44      2.46 o
   6   6   0       30.29       34.25      1.48 o
   7   6   0       24.97       26.27      1.51 o
   8   6   0       52.35       56.41      3.58 o
   9   6   0       50.10       59.32      2.63 o
  10   6   0        6.18        7.54      2.08 o
  11   6   0        0.01       -1.20      2.49 o
  12   6   0       10.02        4.69      5.02 o
   1   7   0      275.34      252.83     10.99 o
   2   7   0      121.09      116.51      6.47 o
   3   7   0       54.52       57.90      3.88 o
   4   7   0       21.11       21.72      1.58 o
   5   7   0       32.36       35.85      0.88 o
   6   7   0      108.28      117.82      5.56 o
   7   7   0      157.18      176.77      7.70 o
   8   7   0       23.46       27.05      2.89 o
   9   7   0       15.61       21.46      2.04 o
  10   7   0        1.96       -0.27      3.08 o
  11   7   0        9.80       13.39      3.09 o
  12   7   0        1.68        2.03      6.43 o
   0   8   0      525.17      543.31     27.38 o
   1   8   0        1.58        1.02      1.04 o
   2   8   0       67.04       66.14      3.17 o
   3   8   0       62.09       65.36      3.33 o
   4   8   0      112.93      128.38      2.97 o
   5   8   0       81.67       96.04      2.81 o
   6   8   0       51.90       55.28      2.20 o
   7   8   0        4.09        4.91      1.23 o
   8   8   0       15.67       15.19      1.60 o
   9   8   0       15.32       18.17      2.24 o
  10   8   0       11.68       10.28      2.85 o
  11   8   0        2.94       -0.69      2.85 o
   1   9   0       37.44       36.71      2.22 o
   2   9   0       92.27       98.99      4.68 o
   3   9   0      150.62      150.97      5.65 o
   4   9   0       10.46       12.02      1.33 o
   5   9   0       20.51       22.80      1.60 o
   6   9   0        5.88        8.71      1.75 o
   7   9   0       19.99       23.86      1.77 o
   8   9   0        1.80        2.18      1.93 o
   9   9   0        7.22        8.82      2.70 o
  10   9   0        3.55        8.59      5.72 o
   0  10   0       45.14       44.44      3.47 o
   1  10   0        1.81        2.49      0.95 o
   2  10   0       30.21       32.60      2.25 o
   3  10   0       26.53       24.46      1.82 o
   4  10   0       38.60       41.66      2.05 o
   5  10   0       28.04       26.43      1.43 o
   6  10   0        7.42        7.91      1.76 o
   7  10   0        1.30        1.98      1.76 o
   8  10   0        2.64        1.17      2.08 o
   9  10   0        4.92        4.74      3.12 o
   1  11   0        6.02        7.04      1.60 o
   2  11   0       14.94       17.13      1.62 o
   3  11   0        1.78        4.93      2.25 o
   4  11   0        5.67        4.83      2.49 o
   5  11   0       10.77       10.83      1.76 o
   6  11   0        0.55        0.78      1.93 o
   7  11   0        5.05       -0.71      2.94 o
   8  11   0        1.40        4.06      2.02 o
   0  12   0        7.90        8.30      3.17 o
   1  12   0        1.84        2.87      1.89 o
   2  12   0        7.33        8.31      2.13 o
   3  12   0        4.23        5.94      2.22 o
   4  12   0        9.92       13.44      2.58 o
   5  12   0       13.75       37.97     48.01 o
   6  12   0        1.56       -0.91      2.01 o
   1  13   0        0.99       -3.74      4.22 o
   2  13   0        4.21        5.84      3.26 o
   3  13   0        1.23       -0.43      2.59 o
   4  13   0        3.23       -2.51      2.51 o
  -5  -9   1        1.81        2.08      3.80 o
  -4  -9   1        3.89        7.86      2.58 o
   3  -9   1       26.86       26.03      4.27 o
   4  -9   1       11.62        9.70      3.20 o
  -7  -8   1        9.82        7.85      2.76 o
  -6  -8   1       81.58       61.63      6.25 o
  -5  -8   1       12.66        9.12      3.00 o
  -4  -8   1       17.65       13.51      3.06 o
  -3  -8   1        0.43       -1.00      2.93 o
   2  -8   1       24.98       26.02      3.07 o
   3  -8   1      192.36      171.85      9.52 o
   4  -8   1       86.47       70.64      5.04 o
   5  -8   1        4.02        4.91      2.46 o
   6  -8   1        5.54        4.14      2.83 o
  -8  -7   1        2.66        2.29      2.15 o
  -7  -7   1      176.99      169.57     20.36 o
  -6  -7   1      119.40      102.30      6.76 o
  -5  -7   1       43.81       32.19      2.32 o
  -4  -7   1       61.24       52.65      3.60 o
  -3  -7   1      143.34      121.68      7.40 o
   1  -7   1      384.09      338.05     12.85 o
   2  -7   1       35.01       30.77      3.99 o
   3  -7   1       39.83       37.25      4.12 o
   4  -7   1        1.92        0.81      1.68 o
   5  -7   1       32.11       28.29      3.19 o
   6  -7   1       18.96       22.57      3.65 o
   7  -7   1       25.39       18.28      2.51 o
   8  -7   1       30.33       30.05      3.87 o
   9  -7   1       37.81       32.06      3.69 o
  10  -7   1        3.30       -1.25      4.03 o
  11  -7   1       12.90       19.93      5.44 o
  12  -7   1        2.07        1.52      2.20 o
 -13  -6   1        0.22        0.71      2.58 o
 -12  -6   1        3.34        3.47      4.48 o
 -11  -6   1        2.68        0.58      4.59 o
 -10  -6   1       81.97       72.80      6.95 o
  -9  -6   1       26.07       21.26      2.01 o
  -8  -6   1       16.82       16.96      2.99 o
  -7  -6   1       12.04        7.25      1.74 o
  -6  -6   1       15.89       13.72      1.86 o
  -5  -6   1       94.30       89.52      5.59 o
  -4  -6   1       28.94       21.46      1.90 o
  -3  -6   1      100.45       84.60      4.66 o
  -2  -6   1      339.43      290.17     12.08 o
   1  -6   1       32.26       28.91      6.99 o
   2  -6   1       59.93       49.92      3.55 o
   3  -6   1       31.92       27.55      2.89 o
   4  -6   1      165.57      156.25      8.90 o
   5  -6   1       78.69       78.61      3.55 o
   6  -6   1       90.70       84.19      3.06 o
   7  -6   1      158.69      143.85      8.83 o
   8  -6   1       39.37       35.88      2.16 o
   9  -6   1        1.73        1.29      2.23 o
  10  -6   1        5.28        0.48      3.48 o
  11  -6   1        9.92        8.58      4.25 o
  12  -6   1       12.41       10.09      5.43 o
 -13  -5   1        0.41        0.08      3.56 o
 -12  -5   1       10.35        8.72      3.20 o
 -11  -5   1        3.62        6.58      2.20 o
 -10  -5   1        4.30        2.36      2.89 o
  -9  -5   1       16.12       18.25      2.23 o
  -8  -5   1       42.77       38.19      2.17 o
  -7  -5   1      201.50      182.83     10.03 o
  -6  -5   1      127.59      110.75     11.54 o
  -5  -5   1       92.57       86.20      6.24 o
  -4  -5   1      115.07      110.19      3.68 o
  -3  -5   1       27.87       28.54      1.74 o
  -2  -5   1      143.77      128.40      5.25 o
   1  -5   1        5.28        4.07      1.21 o
   2  -5   1      408.91      357.78     13.65 o
   3  -5   1       20.73       20.32      2.35 o
   4  -5   1       91.81       80.06      5.35 o
   5  -5   1       25.37       27.05      1.61 o
   6  -5   1       67.98       60.64      4.41 o
   7  -5   1        1.75        2.41      1.94 o
   8  -5   1       25.08       19.98      2.06 o
   9  -5   1       12.60       11.79      1.94 o
  10  -5   1       17.58       21.21      3.98 o
  11  -5   1        8.61        8.48      4.09 o
  12  -5   1        2.00        1.00      3.38 o
  13  -5   1        2.35        4.26      3.69 o
 -13  -4   1        2.12        7.91      3.67 o
 -12  -4   1        0.16       -1.28      3.34 o
 -11  -4   1        2.02        3.35      3.84 o
 -10  -4   1       41.25       39.80      2.78 o
  -9  -4   1       62.20       58.38      4.65 o
  -8  -4   1       39.38       38.53      2.51 o
  -7  -4   1       24.57       23.13      2.79 o
  -6  -4   1      107.05       95.44      8.78 o
  -5  -4   1      148.16      141.97      6.69 o
  -4  -4   1      702.04      753.57     44.07 o
  -3  -4   1       72.09       67.03      4.42 o
  -2  -4   1      332.92      286.26     13.88 o
  -1  -4   1      667.62      509.78     18.31 o
   0  -4   1       60.49       58.40      2.91 o
   1  -4   1      145.33      127.33      5.32 o
   2  -4   1      586.34      479.53     18.31 o
   3  -4   1       12.89       11.82      1.61 o
   4  -4   1       36.72       31.34      1.31 o
   5  -4   1      147.76      135.98      6.40 o
   6  -4   1       61.28       60.44      4.56 o
   7  -4   1      377.02      341.97     17.10 o
   8  -4   1      120.81      110.84      4.88 o
   9  -4   1        4.63        3.21      1.31 o
  10  -4   1        2.95        1.72      1.87 o
  11  -4   1        1.14        2.51      2.04 o
  12  -4   1        2.71       -0.02      3.19 o
  13  -4   1        4.51       -0.95      4.50 o
 -14  -3   1        5.89       10.30      3.93 o
 -13  -3   1        1.34        0.51      4.06 o
 -12  -3   1       13.36       10.79      5.05 o
 -11  -3   1        7.21        6.45      1.26 o
 -10  -3   1       24.15       22.22      1.95 o
  -9  -3   1       32.06       30.41      1.72 o
  -8  -3   1        0.44        1.41      1.15 o
  -7  -3   1       22.21       18.37      2.18 o
  -6  -3   1       11.09        8.74      2.35 o
  -5  -3   1       12.56        7.13      3.27 o
  -4  -3   1       56.22       68.09      9.90 o
  -3  -3   1      416.40      377.88     22.06 o
  -2  -3   1      198.49      155.86     11.37 o
  -1  -3   1     3180.90     2348.69     96.17 o
   0  -3   1      418.44      351.33     12.32 o
   1  -3   1      344.53      259.47     10.42 o
   2  -3   1      565.09      479.76     14.88 o
   3  -3   1      116.26      125.63      4.20 o
   4  -3   1      141.18      138.35      8.32 o
   5  -3   1      469.05      467.26     25.13 o
   6  -3   1       92.75       77.39      6.03 o
   7  -3   1      180.30      196.10     11.37 o
   8  -3   1       17.53       17.45      1.33 o
   9  -3   1        9.32        6.15      1.48 o
  10  -3   1       12.32       10.59      2.22 o
  11  -3   1       19.19       12.52      2.01 o
  12  -3   1        3.61       -0.30      5.32 o
  13  -3   1        0.97        0.27      5.47 o
 -14  -2   1        6.18       15.15      6.80 o
 -13  -2   1       10.08        8.07      4.83 o
 -12  -2   1       10.21        9.02      1.15 o
 -11  -2   1       10.22        9.98      1.04 o
 -10  -2   1      112.44      123.35      6.28 o
  -9  -2   1      163.58      173.33     11.48 o
  -8  -2   1       98.05       91.10      6.30 o
  -7  -2   1       13.82       14.44      0.98 o
  -6  -2   1      222.64      214.69     14.07 o
  -5  -2   1      120.88      134.33      5.59 o
  -4  -2   1      175.99      173.82     11.94 o
  -3  -2   1      385.04      388.23     19.94 o
  -2  -2   1     2087.80     1810.64    131.19 o
   0  -2   1     1565.75     1146.95     44.05 o
   2  -2   1     2045.99     1952.10     56.65 o
   3  -2   1      228.79      257.04      9.58 o
   4  -2   1      209.09      203.91      7.13 o
   6  -2   1      252.66      282.79     11.77 o
   7  -2   1      442.74      480.55     19.99 o
   8  -2   1      213.30      229.68     10.65 o
   9  -2   1       16.66       19.56      1.40 o
  10  -2   1       37.76       40.71      1.65 o
  11  -2   1        4.99        5.52      1.17 o
  12  -2   1        0.06       -2.17      2.17 o
  13  -2   1        1.95        6.26      5.29 o
 -14  -1   1        1.64        1.87      4.00 o
 -13  -1   1        6.89        6.69      1.81 o
 -12  -1   1       29.04       24.09      1.40 o
 -11  -1   1        7.01        6.14      0.99 o
 -10  -1   1       17.20       17.55      2.63 o
  -9  -1   1       16.31       13.43      0.89 o
  -8  -1   1       27.99       31.44      1.50 o
  -7  -1   1      166.42      165.24     10.12 o
  -6  -1   1      213.19      226.10     13.11 o
  -5  -1   1      208.34      242.52     13.60 o
  -4  -1   1      160.30      158.71      9.36 o
  -2  -1   1      853.60      860.46     51.55 o
   0  -1   1      322.11       56.41     60.89 o
   1  -1   1      152.37      134.27     14.01 o
   2  -1   1     1061.37     1097.07     48.45 o
   4  -1   1       91.14      100.39      5.21 o
   5  -1   1     1354.53     1417.70     64.96 o
   6  -1   1      342.94      364.58     20.20 o
   7  -1   1       96.54      101.60      5.25 o
   8  -1   1       11.22        9.37      1.34 o
   9  -1   1       16.67       16.46      1.25 o
  10  -1   1       16.80       18.97      1.38 o
  11  -1   1       24.40       27.50      2.93 o
  12  -1   1        4.86        2.54      1.39 o
  13  -1   1       13.99       15.63      3.42 o
  14  -1   1        9.38        2.98      3.93 o
 -14   0   1        7.93        0.78      7.00 o
 -13   0   1        4.48        4.11      3.96 o
 -12   0   1       20.01       18.94      3.58 o
 -11   0   1       23.40       28.17      1.71 o
 -10   0   1      167.67      184.28     11.00 o
  -9   0   1      313.97      334.80     10.74 o
  -8   0   1      216.02      249.21     14.84 o
  -7   0   1      164.14      202.52     11.51 o
  -6   0   1     1559.46     1636.63     59.53 o
  -5   0   1      443.87      430.01     16.67 o
  -4   0   1        6.78        5.64      0.96 o
  -3   0   1     1159.11     1070.22     33.59 o
  -2   0   1     2592.82     1889.16    180.25 o
  -1   0   1      906.94      140.05    255.28 o
   1   0   1     1267.44     1138.77     60.54 o
   3   0   1       19.75       28.34      1.21 o
   5   0   1      595.74      666.01     29.97 o
   6   0   1      125.37      158.96      9.66 o
   7   0   1      317.66      364.90     15.31 o
   8   0   1      523.19      556.52     28.56 o
   9   0   1        0.18       -0.99      0.99 o
  10   0   1      177.08      176.24      7.59 o
  11   0   1        6.99        7.64      1.47 o
  12   0   1        1.27        0.55      1.70 o
  13   0   1        0.00        0.76      2.71 o
 -14   1   1        1.61        0.83      3.81 o
 -13   1   1        6.87        8.45      2.11 o
 -12   1   1       29.57       26.06      3.35 o
 -11   1   1        6.39        5.32      1.55 o
 -10   1   1       17.72       20.44      1.71 o
  -9   1   1       16.79       18.37      1.47 o
  -8   1   1       30.37       35.04      3.18 o
  -7   1   1      163.18      162.63      6.59 o
  -6   1   1      214.92      221.25     10.17 o
  -5   1   1      206.77      222.18     10.23 o
  -4   1   1      167.14      161.99      6.84 o
  -2   1   1      862.74      903.76     48.53 o
   0   1   1      312.05      115.00     42.88 o
   1   1   1      163.89      148.76     24.34 o
   2   1   1     1078.61     1130.05     46.38 o
   4   1   1       87.65       95.70      2.51 o
   5   1   1     1346.64     1419.60     53.33 o
   6   1   1      344.37      360.95      7.65 o
   7   1   1       96.56      101.14      2.85 o
   8   1   1       10.92       13.59      1.76 o
   9   1   1       18.18       16.26      1.28 o
  10   1   1       15.81       13.35      1.70 o
  11   1   1       24.14       21.84      2.12 o
  12   1   1        4.87        1.01      1.84 o
  13   1   1       14.06       11.11      3.19 o
  14   1   1        9.52       -0.45      6.43 o
 -14   2   1        6.19        3.02      2.58 o
 -13   2   1       10.59        9.43      2.98 o
 -12   2   1       10.06       11.93      2.91 o
 -11   2   1       10.39       12.46      2.03 o
 -10   2   1      113.38      131.47      3.81 o
  -9   2   1      167.56      175.16      4.86 o
  -8   2   1       98.78       91.03      4.52 o
  -7   2   1       13.68       19.02      2.37 o
  -6   2   1      225.51      218.54      8.03 o
  -5   2   1      128.40      148.36      7.13 o
  -4   2   1      181.22      181.41      7.74 o
  -3   2   1      384.85      409.11     18.48 o
  -2   2   1     2094.46     1855.84     96.73 o
   0   2   1     1576.30     1306.16    128.98 o
   2   2   1     2026.24     2214.33     79.92 o
   3   2   1      236.81      300.90     15.06 o
   4   2   1      211.06      218.56      7.62 o
   6   2   1      256.30      292.24      5.10 o
   7   2   1      438.73      475.87     17.06 o
   8   2   1      208.77      227.23     11.99 o
   9   2   1       17.03       18.59      1.70 o
  10   2   1       37.90       40.13      2.93 o
  11   2   1        5.50        4.39      1.58 o
  12   2   1        0.10       -2.18      2.18 o
  13   2   1        1.84        5.35      3.72 o
 -14   3   1        5.85       -6.46      6.46 o
 -13   3   1        1.27        1.26      3.07 o
 -12   3   1       13.80       14.92      2.73 o
 -11   3   1        6.65       11.17      2.20 o
 -10   3   1       24.69       25.71      1.86 o
  -9   3   1       32.22       27.45      2.54 o
  -8   3   1        0.67        0.17      0.94 o
  -7   3   1       24.65       27.77      1.86 o
  -6   3   1       10.18       13.17      1.74 o
  -5   3   1       12.30       10.50      1.48 o
  -3   3   1      401.52      417.23     19.05 o
  -2   3   1      200.64      167.01      6.87 o
  -1   3   1     3181.79     2507.71    176.80 o
   0   3   1      408.46      345.40      8.72 o
   1   3   1      359.70      317.30      5.71 o
   2   3   1      557.01      545.84      9.96 o
   4   3   1      137.26      160.75      5.22 o
   5   3   1      457.98      523.14     14.94 o
   6   3   1       95.11       90.64      2.68 o
   7   3   1      179.55      210.61      8.38 o
   8   3   1       16.85       18.08      2.19 o
   9   3   1       10.30       10.39      1.60 o
  10   3   1       12.00       12.09      1.87 o
  11   3   1       18.76       21.74      2.42 o
  12   3   1        3.69        6.70      3.89 o
  13   3   1        0.93       -0.97      4.28 o
 -13   4   1        2.34       -3.51      3.51 o
 -12   4   1        0.17        0.03      2.91 o
 -11   4   1        2.13        3.31      2.44 o
 -10   4   1       42.35       50.11      2.93 o
  -9   4   1       64.00       66.78      2.41 o
  -8   4   1       39.44       46.79      2.94 o
  -7   4   1       24.09       22.24      1.11 o
  -6   4   1      102.91      111.26      7.64 o
  -5   4   1      155.69      175.84      8.08 o
  -4   4   1      705.04      840.59     28.92 o
  -3   4   1       72.58       73.15      3.81 o
  -2   4   1      338.41      320.78     14.57 o
  -1   4   1      653.12      554.77     39.43 o
   0   4   1       57.46       51.95      1.83 o
   1   4   1      146.05      135.02      2.59 o
   2   4   1      580.34      542.40     10.44 o
   3   4   1       10.67       12.46      0.86 o
   4   4   1       39.94       42.45      2.37 o
   5   4   1      146.28      177.42      7.06 o
   6   4   1       63.10       72.77      4.18 o
   7   4   1      373.35      405.21     12.98 o
   8   4   1      119.89      125.38      3.11 o
   9   4   1        4.33        5.97      3.51 o
  10   4   1        2.92        1.58      1.86 o
  11   4   1        1.08        0.10      2.47 o
  12   4   1        2.98        1.47      3.33 o
  13   4   1        4.48       13.14      6.61 o
 -13   5   1        0.37       -0.71      3.90 o
 -12   5   1       10.15       11.41      4.01 o
 -11   5   1        3.48        3.20      3.74 o
 -10   5   1        4.25        2.18      1.63 o
  -9   5   1       16.04       15.29      1.47 o
  -8   5   1       41.15       42.33      2.92 o
  -7   5   1      199.26      215.42      8.47 o
  -6   5   1      125.26      136.98      5.41 o
  -5   5   1       91.82       99.29      4.57 o
  -4   5   1      110.36      122.34      5.33 o
  -3   5   1       28.48       34.78      0.96 o
  -2   5   1      139.10      147.43      6.61 o
  -1   5   1       13.63       12.76      0.79 o
   0   5   1      282.04      229.88      6.15 o
   1   5   1        4.06        2.98      0.47 o
   2   5   1      398.70      397.61      7.57 o
   3   5   1       21.10       31.09      1.26 o
   4   5   1       89.55       95.57      1.69 o
   5   5   1       27.29       34.29      1.29 o
   6   5   1       67.01       72.66      2.93 o
   7   5   1        1.75        1.32      1.10 o
   8   5   1       24.99       26.59      1.51 o
   9   5   1       11.63        9.60      1.73 o
  10   5   1       17.32       14.99      2.14 o
  11   5   1        8.61        7.51      2.15 o
  12   5   1        2.05        3.36      3.58 o
  13   5   1        2.27       -6.28      6.28 o
 -13   6   1        0.18       -2.94      7.19 o
 -12   6   1        3.43        3.28      3.46 o
 -11   6   1        2.58        5.70      2.29 o
 -10   6   1       83.02       89.08      4.06 o
  -9   6   1       24.70       26.58      3.05 o
  -8   6   1       16.77       22.01      3.19 o
  -7   6   1       12.01       14.07      1.58 o
  -6   6   1       14.49       14.78      1.14 o
  -5   6   1       95.35      110.39      3.57 o
  -4   6   1       27.31       24.79      1.15 o
  -3   6   1      101.04      115.51      6.76 o
  -2   6   1      341.09      344.73     19.01 o
  -1   6   1       56.39       54.07      4.43 o
   0   6   1      134.36      118.38      3.34 o
   1   6   1       31.99       28.19      1.41 o
   2   6   1       62.27       56.43      1.73 o
   3   6   1       33.89       36.14      1.65 o
   4   6   1      169.32      191.56      4.09 o
   5   6   1       77.95       90.75      5.18 o
   6   6   1       90.08      110.76      3.35 o
   7   6   1      158.49      194.56      6.68 o
   8   6   1       39.91       42.67      1.93 o
   9   6   1        1.90        1.69      1.15 o
  10   6   1        5.18        6.28      1.85 o
  11   6   1       10.20       12.27      4.09 o
  12   6   1       12.62       19.90      5.97 o
 -12   7   1       12.27        6.15      5.04 o
 -11   7   1        2.56        3.50      3.03 o
 -10   7   1        9.07       10.55      2.48 o
  -9   7   1        5.10        5.82      1.67 o
  -8   7   1        2.86        5.61      1.99 o
  -7   7   1      175.78      210.48     10.05 o
  -6   7   1      117.50      125.36      8.04 o
  -5   7   1       44.11       46.43      2.64 o
  -4   7   1       58.50       67.95      2.76 o
  -3   7   1      145.30      164.00      7.50 o
  -2   7   1       19.85       18.85      0.94 o
  -1   7   1       99.53       96.26      4.78 o
   0   7   1       89.11       79.73      4.90 o
   1   7   1      385.59      359.35     15.52 o
   2   7   1       34.10       33.85      1.51 o
   3   7   1       39.74       43.38      2.17 o
   4   7   1        2.06        1.28      0.51 o
   5   7   1       34.35       37.04      1.62 o
   6   7   1       18.57       19.03      1.42 o
   7   7   1       25.92       28.09      2.06 o
   8   7   1       30.33       35.54      2.29 o
   9   7   1       37.03       42.24      3.17 o
  10   7   1        3.66        3.06      2.51 o
  11   7   1       12.80        7.01      2.66 o
  12   7   1        2.13        0.08      4.98 o
 -11   8   1        1.50       -1.42      2.78 o
 -10   8   1       31.67       36.55      3.20 o
  -9   8   1        4.46        5.28      1.91 o
  -8   8   1       12.55       15.72      1.92 o
  -7   8   1        9.85        9.98      2.60 o
  -6   8   1       82.18       91.89      3.91 o
  -5   8   1       13.74       16.17      1.04 o
  -4   8   1       17.73       19.66      1.30 o
  -3   8   1        0.45        1.00      0.98 o
  -2   8   1      138.94      142.17      7.79 o
  -1   8   1       83.58       82.64      6.41 o
   0   8   1      305.20      298.75      6.71 o
   1   8   1       19.54       17.72      1.11 o
   2   8   1       25.20       26.36      1.20 o
   3   8   1      196.90      197.87      7.84 o
   4   8   1       88.89       99.08      4.00 o
   5   8   1        3.98        4.64      0.43 o
   6   8   1        5.21        4.09      1.21 o
   7   8   1       31.53       37.36      2.24 o
   8   8   1       20.02       23.53      1.84 o
   9   8   1        2.98       -0.91      2.33 o
  10   8   1       13.00       12.85      3.01 o
  11   8   1        5.23        1.95      3.57 o
 -10   9   1        2.22       -4.20      4.20 o
  -9   9   1       14.84       19.46      3.80 o
  -8   9   1        5.91        4.23      1.91 o
  -7   9   1       24.43       24.03      1.92 o
  -6   9   1        3.47        2.70      1.15 o
  -5   9   1        1.83        0.95      0.86 o
  -4   9   1        3.70        6.71      0.96 o
  -3   9   1      195.14      208.76      9.18 o
  -2   9   1        4.52        5.65      1.02 o
  -1   9   1       31.59       28.82      1.77 o
   0   9   1       57.96       54.09      2.30 o
   1   9   1      102.43       94.47      4.28 o
   2   9   1       65.92       66.70      3.19 o
   3   9   1       26.66       32.04      1.86 o
   4   9   1       12.17       11.79      0.91 o
   5   9   1       20.74       19.50      0.87 o
   6   9   1        3.12        3.54      1.33 o
   7   9   1        1.29        0.76      1.50 o
   8   9   1        4.07        3.28      2.18 o
   9   9   1       15.63       18.01      2.58 o
  10   9   1        1.76       -1.59      4.40 o
  -9  10   1        4.32        5.77      4.88 o
  -8  10   1        2.35        0.94      2.87 o
  -7  10   1       10.05       11.18      1.74 o
  -6  10   1       25.37       28.45      2.28 o
  -5  10   1       30.32       33.21      4.73 o
  -4  10   1        6.94        5.68      1.01 o
  -3  10   1       15.27       18.47      1.15 o
  -2  10   1       31.07       33.10      1.76 o
  -1  10   1       11.84        8.74      1.19 o
   0  10   1        1.24        1.04      0.91 o
   1  10   1        0.49        0.33      0.78 o
   2  10   1        6.28        6.37      0.89 o
   3  10   1       29.95       26.51      1.36 o
   4  10   1       36.13       38.85      4.45 o
   5  10   1        0.44        0.30      1.54 o
   6  10   1        0.08        0.26      1.71 o
   7  10   1        1.25        4.51      2.79 o
   8  10   1        3.87        7.29      2.68 o
   9  10   1        0.42        2.71      4.32 o
  -8  11   1        3.94        1.48      3.78 o
  -7  11   1        0.80       -1.83      1.92 o
  -6  11   1        4.09        5.44      1.97 o
  -5  11   1        3.24        5.01      1.84 o
  -4  11   1        7.19        7.96      1.60 o
  -3  11   1        7.42        6.70      2.31 o
  -2  11   1        2.70        2.65      1.15 o
  -1  11   1        7.25        7.67      1.30 o
   0  11   1       10.04       15.51      1.80 o
   1  11   1        6.12        4.17      1.43 o
   2  11   1       21.49       26.03      2.50 o
   3  11   1       12.29       11.53      2.11 o
   4  11   1        4.09        4.82      2.17 o
   5  11   1       14.61       16.63      2.55 o
   6  11   1        0.64        0.15      2.35 o
   7  11   1        0.57       -2.30      2.54 o
   8  11   1        1.65       -0.89      2.89 o
  -6  12   1        0.32       -2.60      2.60 o
  -5  12   1       19.21       18.06      2.52 o
  -4  12   1        6.10        5.15      2.50 o
  -3  12   1        1.86       -0.35      2.41 o
  -2  12   1        3.29        0.77      1.93 o
  -1  12   1        7.78        7.64      2.40 o
   0  12   1        3.12        1.35      2.50 o
   1  12   1        5.81        7.77      2.32 o
   2  12   1       24.64       29.05      3.00 o
   3  12   1        1.37       -1.34      2.33 o
   4  12   1       14.74       15.57      1.88 o
   5  12   1        0.07        0.01      2.65 o
   6  12   1        0.21       -2.95      2.95 o
  -4  13   1        3.12       -1.73      1.74 o
  -3  13   1        0.79       -0.93      3.27 o
  -2  13   1        1.29        2.41      3.63 o
  -1  13   1        0.61       -1.53      4.11 o
   0  13   1        2.23        2.49      3.44 o
   1  13   1        3.15       -0.42      4.10 o
   2  13   1        4.29       -1.68      3.74 o
   3  13   1        1.67       -0.93      2.02 o
   4  13   1        5.33       -0.51      2.51 o
  -6  -9   2       13.95        7.82      3.90 o
  -5  -9   2       21.19       18.44      4.19 o
   2  -9   2       33.09       30.89      4.27 o
  -8  -8   2        6.71        5.47      3.19 o
  -7  -8   2       24.85       24.00      3.33 o
  -6  -8   2      165.88      157.14     15.05 o
  -5  -8   2        2.90        4.32      3.48 o
  -4  -8   2       17.04       13.02      2.30 o
   1  -8   2       10.15        7.65      2.24 o
   2  -8   2      159.79      141.76      7.79 o
   3  -8   2       65.21       50.13      4.49 o
   4  -8   2       10.83       10.02      3.51 o
   5  -8   2       83.85       65.23      5.78 o
  -9  -7   2        8.20        7.08      2.54 o
  -8  -7   2       64.77       57.00      3.97 o
  -7  -7   2      115.93      104.90     18.24 o
  -6  -7   2       11.17        9.89      2.29 o
  -5  -7   2      265.87      228.65     18.51 o
  -4  -7   2       20.01       18.36      3.02 o
  -3  -7   2       66.66       63.87      4.51 o
   1  -7   2      197.86      179.82      9.15 o
   2  -7   2       34.85       29.91      3.22 o
   3  -7   2       72.30       59.57      5.16 o
   4  -7   2       28.30       25.90      2.51 o
   5  -7   2       57.99       54.96      5.35 o
   6  -7   2       41.60       30.49      3.23 o
   7  -7   2       24.21       21.45      2.84 o
   8  -7   2       25.85       17.44      2.58 o
   9  -7   2       23.10       26.81      4.50 o
  10  -7   2        2.07       -1.32      4.05 o
  11  -7   2        1.73       -3.65      3.65 o
 -13  -6   2        1.47       -0.03      2.15 o
 -12  -6   2        0.38       -0.63      3.50 o
 -11  -6   2       13.04        9.84      3.69 o
 -10  -6   2       82.75       71.99      5.17 o
  -9  -6   2       40.45       46.62      3.89 o
  -8  -6   2       41.48       42.01      6.01 o
  -7  -6   2       23.85       20.06      2.15 o
  -6  -6   2      225.06      185.35     14.39 o
  -5  -6   2       53.45       50.84      4.09 o
  -4  -6   2       30.90       26.10      2.91 o
  -3  -6   2       56.75       46.49      3.44 o
   0  -6   2       15.54       12.49      1.80 o
   1  -6   2       30.67       23.78      2.51 o
   2  -6   2      337.69      289.56     12.87 o
   3  -6   2      165.82      137.95      6.77 o
   4  -6   2      148.48      139.26      7.39 o
   5  -6   2       21.91       13.60      1.23 o
   6  -6   2       78.73       75.20      3.19 o
   7  -6   2      154.26      150.02      6.72 o
   8  -6   2        3.63        3.48      1.52 o
   9  -6   2       13.11        8.44      1.49 o
  10  -6   2        5.31        3.16      2.65 o
  11  -6   2        6.13        7.78      3.09 o
  12  -6   2        2.46        4.82      3.03 o
 -13  -5   2       14.37        3.72      3.78 o
 -12  -5   2        1.07        1.85      4.91 o
 -11  -5   2        3.20       -0.50      3.88 o
 -10  -5   2        2.44        4.40      1.75 o
  -9  -5   2       21.58       19.31      1.95 o
  -8  -5   2      221.84      222.70     14.11 o
  -7  -5   2       41.43       43.45      2.29 o
  -6  -5   2       21.34       19.71      2.30 o
  -5  -5   2      228.27      228.00     16.93 o
  -4  -5   2       86.34       69.04      4.13 o
  -3  -5   2      542.24      495.94     51.03 o
  -2  -5   2        9.31       10.92      1.75 o
   0  -5   2      223.73      214.59      8.65 o
   1  -5   2      619.33      540.90     24.23 o
   2  -5   2      164.04      150.32      6.90 o
   3  -5   2      123.15      104.86      3.65 o
   4  -5   2       21.25       21.97      3.47 o
   5  -5   2      253.86      242.17      7.95 o
   6  -5   2      181.35      155.52      5.31 o
   7  -5   2      112.26       98.01      2.70 o
   8  -5   2        8.53        8.72      2.03 o
   9  -5   2       26.04       22.28      1.88 o
  10  -5   2        3.79       -1.50      4.23 o
  11  -5   2        0.13        0.27      1.87 o
  12  -5   2        1.66        0.63      3.28 o
 -13  -4   2        3.00        9.69      5.82 o
 -12  -4   2        4.35        9.07      4.47 o
 -11  -4   2       22.23       15.88      2.66 o
 -10  -4   2       31.95       30.92      2.46 o
  -9  -4   2       37.55       36.54      2.22 o
  -8  -4   2       41.45       25.04     12.05 o
  -7  -4   2       44.67       46.51      1.37 o
  -6  -4   2      261.50      241.12     12.28 o
  -5  -4   2       69.31       73.00      2.90 o
  -4  -4   2      272.74      276.51     11.00 o
  -3  -4   2      364.71      371.83     16.77 o
  -2  -4   2      914.67      788.42     81.80 o
   0  -4   2      390.41      306.00     11.50 o
   1  -4   2      232.71      207.07      8.25 o
   2  -4   2      344.01      313.12     19.56 o
   3  -4   2      248.40      199.19      5.21 o
   4  -4   2       51.46       50.88      2.42 o
   5  -4   2        1.86        2.09      0.61 o
   6  -4   2       41.05       34.79      2.20 o
   7  -4   2      259.87      252.39     14.97 o
   8  -4   2        6.30        5.87      1.90 o
   9  -4   2        2.90        1.02      1.35 o
  10  -4   2        2.17        2.52      1.57 o
  11  -4   2        4.14        2.02      1.66 o
  12  -4   2        2.85       -1.99      3.30 o
  13  -4   2        0.05        0.51      2.44 o
 -14  -3   2        0.91        2.37      5.66 o
 -13  -3   2       19.86       16.67      5.00 o
 -12  -3   2        2.54        0.31      4.04 o
 -11  -3   2        2.75        3.59      0.66 o
 -10  -3   2       80.38       91.03      4.27 o
  -9  -3   2        2.24        0.55      0.80 o
  -8  -3   2      289.40      302.37     15.95 o
  -7  -3   2        2.69        2.33      0.96 o
  -6  -3   2       53.11       56.48      2.15 o
  -5  -3   2      185.18      198.30     12.19 o
  -4  -3   2      324.26      278.32     18.62 o
  -3  -3   2      560.14      527.77     38.03 o
  -2  -3   2      949.16      871.39     62.00 o
  -1  -3   2     1826.01     1736.45     63.91 o
   1  -3   2      637.69      520.33     19.26 o
   2  -3   2      321.07      285.95     12.04 o
   3  -3   2      308.91      306.86      6.11 o
   4  -3   2      451.19      457.24     15.01 o
   5  -3   2       66.26       60.30      1.58 o
   6  -3   2        4.53        3.70      0.40 o
   7  -3   2       23.58       24.85      1.50 o
   8  -3   2       44.13       43.77      1.83 o
   9  -3   2       60.93       63.71      3.81 o
  10  -3   2       16.55       15.44      2.86 o
  11  -3   2       14.52        9.42      4.18 o
  12  -3   2        1.75        1.12      2.29 o
  13  -3   2        0.67        1.12      3.96 o
 -14  -2   2        1.06        4.46      3.87 o
 -13  -2   2       11.19        5.63      3.77 o
 -12  -2   2       35.28       40.04      9.99 o
 -11  -2   2       22.29       19.93      1.91 o
 -10  -2   2      161.22      147.08     11.10 o
  -9  -2   2       54.42       54.10      3.88 o
  -8  -2   2       25.98       21.54      0.86 o
  -7  -2   2       42.48       44.65      3.19 o
  -6  -2   2      292.86      275.63     17.57 o
  -5  -2   2      947.19     1128.02     50.06 o
  -4  -2   2      594.19      638.34     31.52 o
  -3  -2   2      100.33      110.71      4.99 o
  -2  -2   2     2127.13     1957.96    101.34 o
  -1  -2   2     2215.75     2033.24     52.89 o
   0  -2   2      486.90      423.51     25.84 o
   1  -2   2     1804.29     1681.81     37.34 o
   2  -2   2      793.65      743.04     14.96 o
   3  -2   2      417.77      442.55     10.00 o
   4  -2   2      399.78      400.59     12.15 o
   5  -2   2      128.83      149.43      4.27 o
   6  -2   2       10.99        8.18      1.41 o
   7  -2   2      457.17      480.51     16.46 o
   8  -2   2       13.14       11.94      1.29 o
   9  -2   2       80.46       73.09      3.61 o
  10  -2   2        8.88        8.79      1.09 o
  11  -2   2        3.27        2.48      0.84 o
  12  -2   2        2.58        1.23      1.81 o
  13  -2   2        0.15        1.75      5.71 o
 -14  -1   2        0.59       -2.32      5.32 o
 -13  -1   2       45.07       40.82      5.23 o
 -12  -1   2       47.74       42.82      7.86 o
 -11  -1   2        0.98        0.66      0.87 o
 -10  -1   2       23.77       25.38      1.29 o
  -9  -1   2        9.15        6.44      0.76 o
  -8  -1   2       95.92       94.39      3.83 o
  -7  -1   2      119.74      124.47      7.08 o
  -6  -1   2       34.89       39.97      2.30 o
  -5  -1   2      840.04      832.93     39.83 o
  -4  -1   2     1825.93     1830.44    108.47 o
  -3  -1   2      429.04      431.78     26.84 o
  -2  -1   2      820.70      776.16     35.57 o
  -1  -1   2     1979.86     1630.99    101.23 o
   2  -1   2     3063.91     3057.72    160.10 o
   3  -1   2      338.67      324.05      9.45 o
   4  -1   2      418.08      442.92     15.85 o
   5  -1   2      980.29     1077.99     42.37 o
   6  -1   2       31.99       30.09      1.63 o
   7  -1   2      192.14      204.04      9.80 o
   8  -1   2       16.04       19.36      1.14 o
   9  -1   2      206.71      220.17      5.44 o
  10  -1   2        2.58        1.98      1.28 o
  11  -1   2       12.50        8.67      1.44 o
  12  -1   2       28.44       26.57      3.92 o
  13  -1   2        8.35        5.68      3.20 o
 -14   0   2        3.51       -1.33      4.08 o
 -13   0   2        4.02        3.08      2.39 o
 -12   0   2       33.85       31.70      1.80 o
 -11   0   2       37.63       33.81      2.55 o
 -10   0   2      242.75      271.79     16.41 o
  -9   0   2       52.68       46.44      1.97 o
  -8   0   2       31.86       31.30      1.65 o
  -7   0   2      250.99      268.24     12.20 o
  -6   0   2      909.45      942.98     38.11 o
  -5   0   2     2677.09     2774.28    104.08 o
  -4   0   2      345.08      372.81     12.74 o
  -3   0   2      493.91      419.05     20.22 o
  -2   0   2      728.84      627.66     22.70 o
   1   0   2     1723.81     1673.60    334.23 o
   2   0   2     2424.13     2349.73    143.90 o
   3   0   2      963.00     1077.95     21.39 o
   5   0   2       75.00       86.62      3.21 o
   6   0   2       91.57       95.26      3.85 o
   7   0   2      440.50      457.70     15.82 o
   8   0   2       65.15       74.18      3.76 o
   9   0   2       99.41       99.21      2.64 o
  10   0   2       52.22       49.74      4.06 o
  11   0   2        5.45        2.83      1.44 o
  12   0   2        5.87        8.45      2.67 o
  13   0   2        0.01       -2.70      2.70 o
 -14   1   2        0.57       -2.44      2.69 o
 -13   1   2       45.27       41.33      3.20 o
 -12   1   2       48.06       34.57      4.54 o
 -11   1   2        1.12       -1.12      1.22 o
 -10   1   2       23.45       21.82      1.75 o
  -9   1   2        9.46       10.33      1.76 o
  -8   1   2       99.33       92.38      4.20 o
  -7   1   2      121.18      122.41      5.36 o
  -6   1   2       34.37       34.83      2.19 o
  -5   1   2      835.12      792.25     41.97 o
  -4   1   2     1835.34     1769.42     93.13 o
  -3   1   2      440.88      433.36     17.27 o
  -2   1   2      819.75      749.81     45.78 o
  -1   1   2     1969.79     1725.98     84.79 o
   0   1   2     3376.22     3181.48    127.94 o
   2   1   2     3066.61     3169.78    220.58 o
   3   1   2      334.41      312.79      9.34 o
   4   1   2      423.33      441.62     12.21 o
   5   1   2      986.07     1060.78     30.57 o
   6   1   2       31.16       28.66      1.89 o
   7   1   2      194.10      207.54      6.02 o
   8   1   2       14.78       19.53      1.45 o
   9   1   2      206.64      224.56      8.52 o
  10   1   2        2.76        0.77      1.38 o
  11   1   2       12.74       11.73      1.72 o
  12   1   2       28.65       29.52      4.16 o
  13   1   2        8.34        5.48      5.29 o
 -14   2   2        1.15       -2.34      5.22 o
 -13   2   2       11.37        9.76      2.33 o
 -12   2   2       35.73       32.05      2.70 o
 -11   2   2       22.46       24.69      7.32 o
 -10   2   2      162.65      158.32      5.56 o
  -9   2   2       55.24       50.98      2.28 o
  -8   2   2       26.59       20.86      1.46 o
  -7   2   2       44.89       47.85      4.93 o
  -6   2   2      290.39      276.97     12.91 o
  -5   2   2      959.44     1126.91     53.67 o
  -4   2   2      592.53      635.80     31.50 o
  -3   2   2      105.05      114.95      7.86 o
  -2   2   2     2118.14     1937.27    113.73 o
  -1   2   2     2190.29     1829.88    146.84 o
   0   2   2      486.93      460.87     11.76 o
   1   2   2     1787.44     1862.48     37.37 o
   2   2   2      784.04      822.17     22.79 o
   3   2   2      429.08      486.01     14.90 o
   4   2   2      396.39      413.50     15.33 o
   5   2   2      131.58      158.42      4.80 o
   6   2   2       10.67        9.25      1.04 o
   7   2   2      452.27      453.55     11.84 o
   8   2   2       13.33        8.75      1.45 o
   9   2   2       80.94       77.75      2.41 o
  10   2   2        9.67        8.57      1.60 o
  11   2   2        3.56        2.08      1.68 o
  12   2   2        2.60        0.51      2.31 o
  13   2   2        0.14       -2.62      3.47 o
 -14   3   2        0.85       -0.42      5.30 o
 -13   3   2       19.95       23.02      3.79 o
 -12   3   2        2.63        2.31      4.87 o
 -11   3   2        2.84        2.51      2.46 o
 -10   3   2       79.73       84.81      3.08 o
  -9   3   2        1.99        2.29      1.46 o
  -8   3   2      291.87      317.50     10.06 o
  -7   3   2        3.11        2.10      0.90 o
  -6   3   2       52.43       56.92      3.30 o
  -5   3   2      181.18      199.87     10.91 o
  -4   3   2      325.74      302.63     16.40 o
  -3   3   2      568.87      574.79     30.37 o
  -2   3   2      949.45      953.51     57.75 o
  -1   3   2     1807.29     1619.94    140.61 o
   1   3   2      628.94      586.10      9.44 o
   2   3   2      319.56      321.77      7.26 o
   3   3   2      313.62      373.28     12.50 o
   4   3   2      446.57      525.46     23.03 o
   5   3   2       69.06       76.49      3.06 o
   6   3   2        4.90        6.36      3.37 o
   7   3   2       23.08       26.33      1.30 o
   8   3   2       43.70       45.03      2.26 o
   9   3   2       60.44       59.53      2.30 o
  10   3   2       16.16       15.72      2.04 o
  11   3   2       14.68       13.38      2.13 o
  12   3   2        1.92       -0.26      7.49 o
  13   3   2        0.77       -3.53      4.87 o
 -13   4   2        3.09       -3.27      5.03 o
 -12   4   2        4.49        2.46      6.78 o
 -11   4   2       22.53       22.38      4.74 o
 -10   4   2       32.10       37.80      2.79 o
  -9   4   2       36.53       41.89      2.06 o
  -8   4   2       41.98       50.25      1.89 o
  -7   4   2       45.88       48.26      2.67 o
  -6   4   2      259.92      276.56     16.33 o
  -5   4   2       72.50       79.76      3.61 o
  -4   4   2      271.99      295.58     12.74 o
  -3   4   2      369.29      417.35     18.63 o
  -2   4   2      912.97      887.06     54.57 o
  -1   4   2     2338.08     2153.44    178.58 o
   0   4   2      389.25      350.66     16.60 o
   1   4   2      235.94      244.74      5.91 o
   2   4   2      336.55      370.80      5.55 o
   3   4   2      253.52      251.44      4.10 o
   4   4   2       52.51       64.22      2.34 o
   5   4   2        2.16        4.55      1.27 o
   6   4   2       40.77       43.44      2.02 o
   7   4   2      256.59      291.26      6.99 o
   8   4   2        6.21        5.83      1.30 o
   9   4   2        2.76        1.17      1.08 o
  10   4   2        2.27        2.97      1.58 o
  11   4   2        4.37        1.81      2.61 o
  12   4   2        2.95       13.75      4.03 o
  13   4   2        0.05       -5.77      5.77 o
 -13   5   2       14.11        6.80      4.24 o
 -12   5   2        0.93        2.43      3.21 o
 -11   5   2        3.30        0.77      2.52 o
 -10   5   2        2.56        0.37      2.07 o
  -9   5   2       20.40       22.73      1.74 o
  -8   5   2      219.54      253.06     11.04 o
  -7   5   2       39.96       46.05      2.61 o
  -6   5   2       20.97       23.00      1.52 o
  -5   5   2      227.75      246.66     10.25 o
  -4   5   2       84.67       77.03      3.74 o
  -3   5   2      548.13      570.66     23.63 o
  -2   5   2        9.44       10.05      0.60 o
  -1   5   2      109.45      101.40      4.63 o
   0   5   2      216.85      227.19     10.70 o
   1   5   2      619.22      639.44     13.43 o
   2   5   2      162.46      181.34      3.52 o
   3   5   2      119.94      132.04      2.68 o
   4   5   2       19.20       24.25      0.75 o
   5   5   2      260.13      342.02     12.85 o
   6   5   2      182.45      208.98      6.12 o
   7   5   2      111.08      114.98      5.25 o
   8   5   2        7.84        9.71      1.48 o
   9   5   2       24.97       24.44      1.80 o
  10   5   2        3.57        1.15      1.86 o
  11   5   2        0.11       -2.11      2.11 o
  12   5   2        1.51        6.04      4.48 o
 -13   6   2        1.44        0.76      5.83 o
 -12   6   2        0.34        2.25      2.71 o
 -11   6   2       13.08       16.96      2.54 o
 -10   6   2       82.53       90.91      5.39 o
  -9   6   2       39.57       48.56      2.21 o
  -8   6   2       42.16       53.24      4.17 o
  -7   6   2       24.04       23.03      1.96 o
  -6   6   2      227.31      246.91     10.26 o
  -5   6   2       53.51       59.34      3.62 o
  -4   6   2       31.11       34.71      1.26 o
  -3   6   2       57.97       61.72      3.10 o
  -2   6   2      832.10      836.51     52.34 o
  -1   6   2      520.67      529.79     27.45 o
   0   6   2       15.65       16.86      0.85 o
   1   6   2       32.43       32.21      1.73 o
   2   6   2      343.54      365.15      6.17 o
   3   6   2      165.82      172.66      3.40 o
   4   6   2      149.98      167.32      5.64 o
   5   6   2       22.94       24.13      1.26 o
   6   6   2       78.32      104.71      2.76 o
   7   6   2      153.73      187.66      7.46 o
   8   6   2        3.37        4.07      1.37 o
   9   6   2       13.25       18.52      2.36 o
  10   6   2        4.91        5.44      1.91 o
  11   6   2        6.45       14.28      3.37 o
  12   6   2        2.59        2.44      6.88 o
 -11   7   2        3.30        4.42      2.41 o
 -10   7   2       15.48       14.31      2.40 o
  -9   7   2        8.18        6.63      2.00 o
  -8   7   2       63.79       70.01      3.86 o
  -7   7   2      115.49      134.94      6.90 o
  -6   7   2       11.04       11.19      0.77 o
  -5   7   2      266.00      284.89     14.12 o
  -4   7   2       19.66       24.63      0.92 o
  -3   7   2       69.21       72.84      4.52 o
  -2   7   2        1.89        0.45      0.62 o
  -1   7   2       68.17       71.26      3.32 o
   0   7   2      368.61      337.69     13.65 o
   1   7   2      198.43      211.85      6.55 o
   2   7   2       35.10       35.34      1.19 o
   3   7   2       71.85       77.50      1.89 o
   4   7   2       30.08       33.81      1.16 o
   5   7   2       58.35       66.38      2.18 o
   6   7   2       41.93       44.02      2.09 o
   7   7   2       23.72       27.82      1.82 o
   8   7   2       24.98       26.90      3.13 o
   9   7   2       22.78       30.61      2.50 o
  10   7   2        2.21        0.76      2.75 o
  11   7   2        1.66        0.15      2.81 o
 -11   8   2        1.54       -1.07      2.83 o
 -10   8   2       39.41       46.86      3.84 o
  -9   8   2        4.08        5.53      2.14 o
  -8   8   2        6.85        3.81      1.35 o
  -7   8   2       24.94       26.00      1.92 o
  -6   8   2      167.46      191.65      8.29 o
  -5   8   2        3.07        3.18      0.73 o
  -4   8   2       17.20       19.61      1.42 o
  -3   8   2       11.03       10.39      1.05 o
  -2   8   2      123.56      122.27      5.33 o
  -1   8   2       17.43       19.13      1.60 o
   0   8   2      127.74      124.31      3.86 o
   1   8   2       10.92       12.67      1.11 o
   2   8   2      161.04      174.69      5.31 o
   3   8   2       67.35       65.39      2.23 o
   4   8   2       11.10       12.90      0.77 o
   5   8   2       85.15      103.94      3.80 o
   6   8   2       35.34       41.20      2.91 o
   7   8   2       12.04       13.37      1.90 o
   8   8   2       12.26       11.67      2.11 o
   9   8   2       13.09       15.76      2.18 o
  10   8   2        2.78        2.51      3.29 o
  11   8   2       11.18        1.52      3.50 o
 -11   9   2        2.79        1.67      8.66 o
 -10   9   2        1.10       -0.56      4.27 o
  -9   9   2       21.99       26.04      3.46 o
  -8   9   2       15.83       18.27      1.92 o
  -7   9   2       30.39       26.22      2.60 o
  -6   9   2       13.91       13.95      0.94 o
  -5   9   2       20.24       23.88      1.08 o
  -4   9   2       11.35       16.02      1.04 o
  -3   9   2       76.07       84.51      3.31 o
  -2   9   2       23.79       21.67      0.99 o
  -1   9   2       76.46       79.79      3.11 o
   0   9   2       53.97       55.86      2.76 o
   1   9   2       58.72       63.72      2.22 o
   2   9   2       33.39       37.65      1.66 o
   3   9   2       15.38       17.59      0.92 o
   4   9   2       12.30       12.13      1.12 o
   5   9   2       14.53       16.25      1.18 o
   6   9   2        6.69       10.63      2.44 o
   7   9   2        7.94       13.40      6.24 o
   8   9   2        3.96        5.97      2.10 o
   9   9   2       12.45       14.95      4.70 o
  10   9   2        1.78        0.80      3.38 o
  -9  10   2        0.98       -1.76      2.28 o
  -8  10   2        1.13       -1.24      2.10 o
  -7  10   2        5.89        6.39      1.57 o
  -6  10   2       12.32       12.24      1.17 o
  -5  10   2        1.96        1.56      1.04 o
  -4  10   2       14.32       15.89      1.39 o
  -3  10   2        9.43        7.29      1.85 o
  -2  10   2       14.51       12.03      1.31 o
  -1  10   2       12.23       13.55      1.52 o
   0  10   2       32.64       33.39      1.32 o
   1  10   2        0.70        0.79      1.28 o
   2  10   2       25.76       22.22      1.64 o
   3  10   2       17.39       17.72      1.06 o
   4  10   2       13.40       15.32      1.51 o
   5  10   2        6.81        6.02      1.76 o
   6  10   2        2.64        2.21      1.93 o
   7  10   2        3.25        8.46      3.25 o
   8  10   2        3.77        2.70      4.09 o
   9  10   2        3.34       -2.98      3.51 o
  -8  11   2       13.87        4.06      3.96 o
  -7  11   2        0.55       -0.65      2.39 o
  -6  11   2        6.41        3.76      2.20 o
  -5  11   2        3.46        3.76      1.96 o
  -4  11   2        5.43        6.73      1.93 o
  -3  11   2        0.76       -0.89      1.36 o
  -2  11   2        2.54        0.31      1.48 o
  -1  11   2       12.10       13.13      1.54 o
   0  11   2       17.42       23.91      2.68 o
   1  11   2       17.53       22.94      3.37 o
   2  11   2        6.42        8.95      2.04 o
   3  11   2        4.17        4.37      1.77 o
   4  11   2       16.48       26.35      3.19 o
   5  11   2        3.29        2.59      3.48 o
   6  11   2        1.14       -1.22      2.38 o
   7  11   2        1.33        2.30      2.09 o
  -6  12   2        2.11        1.34      2.17 o
  -5  12   2        4.00        2.23      2.41 o
  -4  12   2        4.33        7.28      2.44 o
  -3  12   2        6.03        4.90      2.40 o
  -2  12   2        0.12       -0.51      2.44 o
  -1  12   2       10.27       12.40      2.20 o
   0  12   2        3.36        6.89      2.33 o
   1  12   2        3.76        4.01      2.11 o
   2  12   2       20.81       25.29      2.03 o
   3  12   2        0.24       -0.06      2.38 o
   4  12   2        6.79        6.45      4.12 o
   5  12   2        2.95        1.08      1.50 o
   6  12   2        0.03       -2.58      2.58 o
  -4  13   2        6.96        1.17      2.50 o
  -3  13   2        3.53        4.25      3.24 o
  -2  13   2        5.43        8.59      4.00 o
  -1  13   2        5.98       -0.90      4.56 o
   0  13   2        7.48       10.04      4.70 o
   1  13   2       10.65       18.66      5.37 o
   2  13   2        0.44        2.45      2.86 o
  -7  -9   3        2.20        1.99      2.81 o
  -6  -9   3        5.35       -2.73      3.90 o
   2  -9   3       52.90       36.94      4.75 o
  -8  -8   3       15.85       10.67      4.09 o
  -7  -8   3       17.66       11.52      3.09 o
  -6  -8   3        4.72        6.24      1.93 o
  -5  -8   3      128.67      107.39      7.08 o
   1  -8   3       61.09       54.53      4.55 o
   2  -8   3      114.37      110.95      7.06 o
   3  -8   3       43.38       42.25      4.57 o
   4  -8   3       65.31       63.55      5.38 o
  10  -8   3        0.21        0.63      2.39 o
  -9  -7   3       29.74       26.62      4.37 o
  -8  -7   3       32.71       25.95      2.63 o
  -7  -7   3       10.85        8.83      1.86 o
  -6  -7   3       43.92       52.90      9.19 o
  -5  -7   3      108.86      101.69     15.93 o
  -4  -7   3        2.63        1.74      1.66 o
   1  -7   3      251.35      211.97     12.11 o
   2  -7   3      174.14      153.25      7.66 o
   3  -7   3       75.89       61.30      4.46 o
   4  -7   3       85.72       67.38      5.09 o
   5  -7   3       11.93        7.42      3.33 o
   6  -7   3        2.55        1.69      1.35 o
   7  -7   3       17.44       18.39      2.66 o
   8  -7   3       46.65       48.25      4.43 o
   9  -7   3       10.02        7.56      2.34 o
  10  -7   3        2.91        3.05      2.84 o
  11  -7   3        2.17        0.13      2.17 o
 -10  -6   3       33.16       34.28      4.72 o
  -9  -6   3       16.15       18.08      3.17 o
  -8  -6   3       65.59       59.15     10.53 o
  -7  -6   3        6.16        3.20      2.17 o
  -6  -6   3      182.33      164.17     19.15 o
  -5  -6   3       67.52       58.48      3.64 o
  -4  -6   3      140.46      119.06      7.05 o
   0  -6   3      203.11      162.44      8.49 o
   1  -6   3        1.89       -1.21      1.21 o
   2  -6   3      150.29      113.41      5.95 o
   3  -6   3        4.02        3.99      1.71 o
   4  -6   3       73.64       68.18      2.96 o
   5  -6   3       80.48       75.33      3.38 o
   6  -6   3       83.96       78.16      3.23 o
   7  -6   3       50.57       47.57      2.60 o
   8  -6   3       18.68       15.67      2.54 o
   9  -6   3       13.88        8.71      3.71 o
  10  -6   3        5.63        4.67      4.24 o
  11  -6   3        1.13        1.27      3.83 o
  12  -6   3        0.42       -0.29      2.92 o
 -13  -5   3        6.24        7.10      4.37 o
 -12  -5   3        2.27        7.59      4.68 o
 -11  -5   3       12.97        7.33      2.79 o
 -10  -5   3       15.58       13.08      2.41 o
  -9  -5   3       19.67       15.59      2.68 o
  -8  -5   3      149.48      145.63     13.54 o
  -7  -5   3        0.03       -0.41      1.50 o
  -6  -5   3      144.13      134.39      5.04 o
  -5  -5   3      392.10      394.99     24.24 o
  -4  -5   3      138.76      128.22      6.02 o
  -3  -5   3      145.29      146.32     15.85 o
   0  -5   3      774.01      625.96     25.49 o
   1  -5   3      484.65      438.34     17.18 o
   2  -5   3       25.09       21.24      2.05 o
   3  -5   3      138.22      118.58      5.80 o
   4  -5   3       30.25       29.67      2.36 o
   5  -5   3       27.73       23.82      1.36 o
   6  -5   3       56.03       45.42      1.76 o
   7  -5   3       23.23       21.91      1.66 o
   8  -5   3       19.68       15.22      1.74 o
   9  -5   3        9.73        8.59      2.04 o
  10  -5   3        4.06        2.59      1.73 o
  11  -5   3        6.16        5.22      2.20 o
  12  -5   3        0.27       -2.63      2.63 o
 -14  -4   3        2.53       -4.73      6.08 o
 -13  -4   3        1.80       -6.32      6.33 o
 -12  -4   3       19.76        8.68      3.49 o
 -11  -4   3       52.10       22.30     10.02 o
 -10  -4   3        7.88        8.85      1.00 o
  -9  -4   3       12.99       14.28      1.29 o
  -8  -4   3      130.90      126.03      6.89 o
  -7  -4   3      111.38      103.76      5.28 o
  -6  -4   3      138.46      136.33      5.85 o
  -5  -4   3      130.31      145.92      9.58 o
  -4  -4   3      125.37      114.90      9.60 o
  -3  -4   3      288.22      253.97     17.21 o
  -2  -4   3      990.14      973.83     41.68 o
  -1  -4   3      359.90      343.16     34.12 o
   0  -4   3      461.03      396.12     15.22 o
   1  -4   3       36.94       33.04      2.21 o
   2  -4   3      406.37      322.40      7.56 o
   3  -4   3      115.81      100.24      4.15 o
   4  -4   3      265.70      263.31     16.72 o
   5  -4   3       31.72       25.60      1.57 o
   6  -4   3       63.98       62.38      4.21 o
   7  -4   3       78.49       70.59      3.23 o
   8  -4   3       21.67       22.45      2.20 o
   9  -4   3        4.12        5.35      1.48 o
  10  -4   3        4.49        2.34      1.80 o
  11  -4   3       12.50        9.72      2.65 o
  12  -4   3        5.58        0.39      3.75 o
 -14  -3   3        5.25        1.10      4.02 o
 -13  -3   3       26.90       22.39      6.09 o
 -12  -3   3        0.08        1.94      1.45 o
 -11  -3   3        3.35        5.37      1.23 o
 -10  -3   3       17.40       16.38      1.20 o
  -9  -3   3        3.54        4.58      0.86 o
  -8  -3   3      212.85      226.39     15.99 o
  -7  -3   3       23.75       24.50      1.74 o
  -6  -3   3      159.36      166.06      8.02 o
  -5  -3   3      461.19      467.55     16.39 o
  -4  -3   3       36.43       34.28      2.30 o
  -3  -3   3      215.18      222.16     11.25 o
  -2  -3   3      729.03      785.26     15.91 o
  -1  -3   3      299.14      249.54     11.59 o
   0  -3   3     2173.16     1856.40    147.77 o
   1  -3   3      149.71      135.55      3.44 o
   2  -3   3      923.72      886.23     16.42 o
   4  -3   3      257.90      259.62      6.32 o
   5  -3   3       93.02       83.91      1.78 o
   6  -3   3       82.91       79.09      3.53 o
   7  -3   3        4.28        5.03      0.72 o
   8  -3   3       25.71       25.50      1.09 o
   9  -3   3       20.24       18.30      0.95 o
  10  -3   3        0.89        1.19      2.04 o
  11  -3   3        5.17        1.65      1.99 o
  12  -3   3        2.19       -2.04      3.01 o
  13  -3   3        5.39        4.64      4.37 o
 -14  -2   3        0.27        3.27      6.55 o
 -13  -2   3        2.32        8.43      3.70 o
 -12  -2   3       40.11       30.59      2.16 o
 -11  -2   3       11.70       10.91      1.92 o
 -10  -2   3        4.88        5.09      1.02 o
  -9  -2   3        6.10        6.79      0.88 o
  -8  -2   3       79.51       80.96      4.21 o
  -7  -2   3       55.54       56.60      2.65 o
  -6  -2   3      134.33      142.32      8.10 o
  -5  -2   3      360.55      425.86     20.22 o
  -4  -2   3       47.65       46.96      2.38 o
  -3  -2   3      756.31      726.68     50.06 o
  -2  -2   3     3085.96     2946.69    171.75 o
  -1  -2   3      228.45      201.41     14.93 o
   1  -2   3      458.80      445.26      8.43 o
   2  -2   3      441.79      427.37     11.64 o
   3  -2   3      231.47      270.49      7.88 o
   4  -2   3      141.32      154.25      4.93 o
   5  -2   3      136.24      124.13      5.95 o
   6  -2   3      569.49      596.80     14.32 o
   7  -2   3       70.71       75.32      2.76 o
   8  -2   3        4.77        5.46      1.16 o
   9  -2   3      113.73      118.03      4.15 o
  10  -2   3       23.75       27.04      1.78 o
  11  -2   3       10.49       14.26      2.16 o
  12  -2   3        2.26       -0.92      2.47 o
  13  -2   3        0.44        9.36     10.04 o
 -14  -1   3        1.22       -4.06      4.06 o
 -13  -1   3       50.42       57.70      7.36 o
 -12  -1   3        3.00        2.49      2.07 o
 -11  -1   3        1.09       -0.29      0.73 o
 -10  -1   3        5.87        5.73      0.75 o
  -9  -1   3       16.52       15.54      0.82 o
  -8  -1   3       33.72       37.60      2.75 o
  -7  -1   3       59.04       56.03      2.48 o
  -6  -1   3      148.55      172.92     11.22 o
  -5  -1   3      338.16      368.89     22.55 o
  -4  -1   3      414.78      417.28     23.71 o
  -3  -1   3      373.91      373.00     15.80 o
  -2  -1   3      667.28      627.34     41.99 o
  -1  -1   3     1566.63     1474.23     90.14 o
   0  -1   3     1210.88     1129.41     22.03 o
   1  -1   3     1248.21     1219.82     49.49 o
   2  -1   3     3630.93     3547.00    165.39 o
   3  -1   3      945.91      990.52     32.60 o
   4  -1   3      822.71      869.50     28.78 o
   5  -1   3      198.54      224.89      5.71 o
   6  -1   3      277.21      299.14      8.12 o
   7  -1   3       21.22       22.33      1.74 o
   8  -1   3       25.84       26.27      1.65 o
   9  -1   3      131.45      152.23      5.99 o
  10  -1   3       25.47       27.79      2.48 o
  11  -1   3       21.38       17.86      1.99 o
  12  -1   3        2.31        0.69      3.02 o
  13  -1   3        6.23       13.40      4.12 o
 -14   0   3        0.19        1.57      6.52 o
 -13   0   3        2.72        7.42      2.46 o
 -12   0   3       46.72       45.46      2.69 o
 -11   0   3        0.17        1.32      1.11 o
 -10   0   3       14.07       15.91      1.41 o
  -9   0   3       47.12       38.42      2.68 o
  -8   0   3       84.35       86.85      4.52 o
  -6   0   3       35.64       31.21      1.26 o
  -5   0   3     1421.02     1445.64     55.91 o
  -4   0   3     1168.57     1052.17     42.04 o
  -3   0   3       26.62       20.61      1.78 o
  -2   0   3        4.24        2.18      0.42 o
  -1   0   3      321.23      351.43     12.24 o
   2   0   3     1824.40     1834.19     77.21 o
   4   0   3      815.97      950.14     23.94 o
   5   0   3       72.00       85.09      2.56 o
   6   0   3      962.96     1065.23     39.42 o
   7   0   3      121.76      141.18      5.07 o
   8   0   3       22.02       17.20      1.05 o
   9   0   3      402.41      417.34     13.35 o
  10   0   3        5.57        7.53      1.91 o
  11   0   3       13.54       17.00      1.63 o
  12   0   3        0.02        0.19      3.53 o
  13   0   3        2.61        3.88      3.54 o
 -14   1   3        1.18        2.19      3.32 o
 -13   1   3       51.00       47.80      3.91 o
 -12   1   3        2.95        2.41      1.87 o
 -11   1   3        1.11        0.37      1.60 o
 -10   1   3        5.11        3.47      1.04 o
  -9   1   3       17.18       18.37      2.40 o
  -8   1   3       35.03       38.31      1.70 o
  -7   1   3       59.45       56.34      1.63 o
  -6   1   3      149.58      152.84      6.19 o
  -5   1   3      337.34      338.67     18.65 o
  -4   1   3      415.67      382.11     14.62 o
  -3   1   3      373.76      336.20     15.06 o
  -2   1   3      673.30      652.50     31.50 o
  -1   1   3     1599.59     1594.59     45.88 o
   0   1   3     1226.33     1278.82     23.27 o
   1   1   3     1244.11     1287.14     58.07 o
   2   1   3     3640.41     3879.79    100.67 o
   3   1   3      941.37      960.13     18.64 o
   4   1   3      825.14      851.87     23.13 o
   5   1   3      201.13      228.65      6.52 o
   6   1   3      278.26      311.33      7.48 o
   7   1   3       23.17       28.07      2.80 o
   8   1   3       27.23       28.47      1.44 o
   9   1   3      131.10      151.33      5.87 o
  10   1   3       25.42       27.96      1.92 o
  11   1   3       21.22       19.37      2.06 o
  12   1   3        2.49        2.30      2.20 o
  13   1   3        6.19        0.11      6.00 o
 -14   2   3        0.25        2.96      2.87 o
 -13   2   3        2.23        1.74      2.47 o
 -12   2   3       40.24       34.64      3.54 o
 -11   2   3       12.25       11.27      1.48 o
 -10   2   3        4.51        4.38      1.23 o
  -9   2   3        6.25        3.30      1.34 o
  -8   2   3       80.20       68.11      4.68 o
  -7   2   3       54.17       52.18      2.07 o
  -6   2   3      130.04      127.35      9.22 o
  -5   2   3      360.04      401.15     18.23 o
  -4   2   3       50.34       51.14      3.03 o
  -3   2   3      772.57      729.23     42.42 o
  -2   2   3     3062.98     2707.65    177.93 o
  -1   2   3      228.10      216.67     13.53 o
   1   2   3      454.95      483.27     11.30 o
   2   2   3      455.13      480.36     12.26 o
   3   2   3      233.94      298.69      8.09 o
   4   2   3      140.83      158.41      6.02 o
   5   2   3      140.73      141.05      4.37 o
   6   2   3      569.53      621.77     23.22 o
   7   2   3       69.86       71.15      2.78 o
   8   2   3        4.78        4.13      1.04 o
   9   2   3      113.77      123.34      6.32 o
  10   2   3       25.05       27.87      2.12 o
  11   2   3       10.85       10.35      2.22 o
  12   2   3        2.26        1.75      3.36 o
  13   2   3        0.42       -6.33      6.33 o
 -14   3   3        5.11       -0.11      4.24 o
 -13   3   3       27.54       24.89      2.88 o
 -12   3   3        0.06        1.32      2.11 o
 -11   3   3        3.25        5.05      1.72 o
 -10   3   3       16.36       15.85      1.70 o
  -9   3   3        3.66        4.93      1.30 o
  -8   3   3      216.14      230.51     12.38 o
  -7   3   3       24.06       23.93      2.35 o
  -6   3   3      164.88      161.88      8.85 o
  -5   3   3      462.47      467.07     22.34 o
  -4   3   3       34.51       29.07      2.11 o
  -3   3   3      215.54      234.53     13.82 o
  -2   3   3      720.01      733.54     65.44 o
  -1   3   3      310.80      264.64     13.84 o
   0   3   3     2197.70     2082.30     35.54 o
   1   3   3      148.38      157.39      4.96 o
   2   3   3      924.33     1016.29     24.95 o
   4   3   3      259.40      300.40      9.94 o
   5   3   3       93.21       95.86      4.51 o
   6   3   3       83.34       85.26      2.65 o
   7   3   3        3.85        2.24      0.88 o
   8   3   3       25.64       26.43      1.49 o
   9   3   3       20.65       21.58      1.90 o
  10   3   3        0.94        1.93      1.53 o
  11   3   3        5.18        3.90      2.00 o
  12   3   3        2.07       -0.06      3.67 o
  13   3   3        5.42       -5.54      5.54 o
 -14   4   3        2.47       -1.77      6.92 o
 -13   4   3        1.75       -2.40      2.40 o
 -12   4   3       19.53       14.39      3.97 o
 -11   4   3       52.19       51.13      4.90 o
 -10   4   3        7.49        9.50      2.08 o
  -9   4   3       13.34       12.93      2.06 o
  -8   4   3      132.02      133.64      8.91 o
  -7   4   3      107.42      105.80      4.04 o
  -6   4   3      139.11      145.87      6.03 o
  -5   4   3      130.18      148.53      8.77 o
  -4   4   3      123.21      119.75      6.11 o
  -3   4   3      291.58      273.64     18.17 o
  -2   4   3      979.70      918.61     71.41 o
  -1   4   3      358.41      354.36     26.24 o
   0   4   3      453.78      468.29     10.76 o
   1   4   3       33.83       36.52      1.48 o
   2   4   3      415.66      409.37      8.99 o
   3   4   3      115.94      125.49      3.06 o
   4   4   3      262.36      321.96      8.85 o
   5   4   3       31.17       31.11      1.50 o
   6   4   3       60.93       71.01      4.76 o
   7   4   3       77.08       77.87      3.33 o
   8   4   3       22.09       21.75      1.59 o
   9   4   3        3.94        2.59      1.36 o
  10   4   3        4.98        8.22      2.50 o
  11   4   3       12.85       10.30      3.55 o
  12   4   3        5.59        7.18      4.73 o
 -13   5   3        6.16        4.89      6.12 o
 -12   5   3        2.32        1.73      3.56 o
 -11   5   3       12.65       11.86      4.71 o
 -10   5   3       15.80       17.13      3.42 o
  -9   5   3       21.15       21.52      1.61 o
  -8   5   3      148.66      168.02      9.46 o
  -7   5   3        0.03        0.00      0.86 o
  -6   5   3      140.22      139.45      5.24 o
  -5   5   3      395.76      431.00     22.88 o
  -4   5   3      143.87      153.22      9.27 o
  -3   5   3      145.35      155.07      7.74 o
  -2   5   3      354.30      371.31     23.52 o
  -1   5   3       86.66       77.42      4.27 o
   0   5   3      772.94      744.08     28.45 o
   1   5   3      485.87      492.27     12.92 o
   2   5   3       23.62       25.69      0.95 o
   3   5   3      132.20      145.42      3.95 o
   4   5   3       29.99       37.72      1.62 o
   5   5   3       28.30       29.55      2.38 o
   6   5   3       55.46       61.61      5.01 o
   7   5   3       22.52       24.18      1.71 o
   8   5   3       19.38       20.23      2.46 o
   9   5   3        9.61       11.75      2.78 o
  10   5   3        4.15        1.97      1.48 o
  11   5   3        6.01       12.66      3.13 o
  12   5   3        0.28       -3.90      4.31 o
 -13   6   3        3.05        4.39      5.79 o
 -12   6   3        8.86        4.47      4.99 o
 -11   6   3       62.86       66.58     12.11 o
 -10   6   3       32.65       33.75      2.95 o
  -9   6   3       15.96       23.42      2.04 o
  -8   6   3       66.18       70.21      4.29 o
  -7   6   3        6.82        8.43      1.60 o
  -6   6   3      183.31      198.04      7.69 o
  -5   6   3       67.47       69.80      5.77 o
  -4   6   3      137.65      144.64      8.16 o
  -3   6   3      645.60      659.92     30.87 o
  -2   6   3      396.15      427.49     27.28 o
  -1   6   3      196.91      209.20     10.81 o
   0   6   3      202.31      191.50      8.57 o
   1   6   3        1.25        0.70      0.54 o
   2   6   3      152.44      147.66      3.14 o
   3   6   3        4.17        5.53      0.77 o
   4   6   3       72.76       87.59      3.33 o
   5   6   3       77.96       92.70      5.11 o
   6   6   3       81.18      100.59      3.14 o
   7   6   3       49.60       58.30      3.52 o
   8   6   3       18.93       18.10      2.47 o
   9   6   3       13.85       15.59      2.17 o
  10   6   3        6.10       34.44     21.83 o
  11   6   3        1.17        0.59      3.69 o
 -12   7   3        5.40        4.78      4.37 o
 -11   7   3        2.43        2.63      2.17 o
 -10   7   3       19.58       19.51      3.38 o
  -9   7   3       30.68       29.70      2.39 o
  -8   7   3       31.81       39.50      2.98 o
  -7   7   3       10.99       10.17      1.38 o
  -6   7   3       42.16       49.76      3.29 o
  -5   7   3      110.90      117.16      8.19 o
  -4   7   3        2.96        3.07      0.64 o
  -3   7   3       71.36       69.85      3.70 o
  -2   7   3       44.74       49.48      3.06 o
  -1   7   3       68.32       68.11      3.37 o
   0   7   3      121.43      118.85      5.54 o
   1   7   3      251.41      253.25      5.96 o
   2   7   3      173.99      186.43      4.95 o
   3   7   3       75.38       86.53      2.55 o
   4   7   3       89.05       93.73      3.16 o
   5   7   3       12.06       15.57      1.56 o
   6   7   3        2.36        2.57      1.34 o
   7   7   3       17.20       22.28      4.49 o
   8   7   3       46.65       62.55      3.94 o
   9   7   3        9.95       10.89      2.21 o
  10   7   3        2.93        5.73      4.17 o
  11   7   3        2.16        3.63      4.96 o
 -11   8   3        5.37        3.89      4.01 o
 -10   8   3       12.41       21.22      4.74 o
  -9   8   3        5.19        7.72      2.23 o
  -8   8   3       16.53       15.24      4.92 o
  -7   8   3       18.78       18.34      1.36 o
  -6   8   3        4.85        4.70      1.18 o
  -5   8   3      128.70      127.35      6.54 o
  -4   8   3       46.29       45.74      2.49 o
  -3   8   3       87.36       83.52      4.54 o
  -2   8   3       10.59       10.69      0.74 o
  -1   8   3      118.20      116.41      7.82 o
   0   8   3      200.79      201.04      8.89 o
   1   8   3       61.85       61.87      2.80 o
   2   8   3      114.82      114.60      4.13 o
   3   8   3       43.63       48.07      1.95 o
   4   8   3       65.80       83.88      3.89 o
   5   8   3       23.83       22.61      1.35 o
   6   8   3       55.63       65.54      2.85 o
   7   8   3       23.61       30.55      2.74 o
   8   8   3        5.50        3.59      1.90 o
   9   8   3       23.06       24.21      3.39 o
  10   8   3        0.15       -3.43      4.34 o
 -11   9   3        1.92        6.95      5.97 o
 -10   9   3        2.44       -1.23      2.19 o
  -9   9   3        5.62        4.10      1.83 o
  -8   9   3        8.38        7.21      1.88 o
  -7   9   3        2.22        0.99      1.27 o
  -6   9   3        5.14        5.94      0.89 o
  -5   9   3        2.65        2.87      0.83 o
  -4   9   3       26.64       25.90      1.28 o
  -3   9   3       22.26       19.30      1.83 o
  -2   9   3       52.46       56.92      5.27 o
  -1   9   3      196.24      203.93     11.85 o
   0   9   3       21.21       24.94      1.58 o
   1   9   3       32.34       31.20      1.41 o
   2   9   3       51.80       51.67      2.14 o
   3   9   3       10.24        8.11      1.21 o
   4   9   3      108.70      118.10      4.83 o
   5   9   3       10.84       11.13      1.09 o
   6   9   3       31.98       41.58      4.39 o
   7   9   3        7.03        6.84      2.30 o
   8   9   3        6.52        9.86      2.92 o
   9   9   3        8.67        5.85      3.72 o
  -9  10   3        4.68        7.02     10.38 o
  -8  10   3        5.63        7.27      2.02 o
  -7  10   3        7.15        5.14      1.67 o
  -6  10   3        3.04        3.23      1.34 o
  -5  10   3       11.47       11.21      1.22 o
  -4  10   3        4.41        4.64      0.94 o
  -3  10   3       18.08       16.56      1.24 o
  -2  10   3       25.66       33.88      2.09 o
  -1  10   3       14.36       11.59      1.62 o
   0  10   3       26.90       21.63      1.54 o
   1  10   3       14.38       14.00      1.40 o
   2  10   3       10.74        8.89      1.21 o
   3  10   3        0.62       -0.38      1.28 o
   4  10   3       14.24       16.56      2.84 o
   5  10   3       17.94       25.87      5.44 o
   6  10   3       22.33       29.15      5.99 o
   7  10   3        4.90        4.86      3.03 o
   8  10   3        0.20       -1.83      7.22 o
  -8  11   3        9.60       11.70      3.33 o
  -7  11   3        0.78       -1.07      2.25 o
  -6  11   3        2.51        5.58      2.77 o
  -5  11   3        3.03        4.86      1.97 o
  -4  11   3        9.06       10.19      2.15 o
  -3  11   3        8.45        4.16      1.61 o
  -2  11   3       12.15       12.19      1.65 o
  -1  11   3        8.97        9.26      1.59 o
   0  11   3       10.61       12.45      2.06 o
   1  11   3        4.31        1.66      1.26 o
   2  11   3        4.87        5.32      1.72 o
   3  11   3        0.27        0.93      1.22 o
   4  11   3       10.10        8.39      2.21 o
   5  11   3        3.70        7.27      2.60 o
   6  11   3        3.81       -3.22      3.22 o
   7  11   3        1.59       -2.45      2.48 o
  -6  12   3        1.65        1.78      2.05 o
  -5  12   3        1.38       -1.99      2.29 o
  -4  12   3        3.35        4.10      2.27 o
  -3  12   3        5.40        5.88      3.15 o
  -2  12   3        6.37        5.37      1.98 o
  -1  12   3       11.60       15.19      2.43 o
   0  12   3        2.43        1.37      1.43 o
   1  12   3        6.10        4.35      1.88 o
   2  12   3        2.68        0.39      2.25 o
   3  12   3        2.35       -0.63      2.42 o
   4  12   3        2.41        0.10      2.25 o
   5  12   3        1.10        0.76      2.79 o
  -3  13   3        2.25        1.44     12.64 o
  -2  13   3        7.76       13.42      3.82 o
  -1  13   3        4.19        4.99      3.55 o
   0  13   3        1.45        0.97      2.82 o
   1  13   3        1.20       -1.32      3.30 o
   2  13   3        2.76        0.37      3.63 o
  -7  -9   4        4.80        1.71      3.48 o
   1  -9   4       10.58        9.17      3.05 o
  -9  -8   4       11.11       12.54      3.98 o
  -8  -8   4       13.39        9.51      3.30 o
  -7  -8   4        1.95       -0.33      2.67 o
  -6  -8   4        1.49        0.14      2.16 o
   1  -8   4       45.70       42.12      4.57 o
   2  -8   4        2.56       -0.19      2.80 o
   3  -8   4       86.10       82.28      6.61 o
   4  -8   4       30.86       19.94      5.13 o
   9  -8   4        1.98        2.29      3.20 o
 -10  -7   4        7.55       10.56      4.34 o
  -9  -7   4       11.83        5.97      3.71 o
  -8  -7   4        3.94        6.20      2.34 o
  -7  -7   4       12.58        9.17      1.99 o
  -6  -7   4      206.28      193.62     12.97 o
  -5  -7   4       50.96       48.38      2.85 o
   0  -7   4       57.09       43.22      3.95 o
   1  -7   4        1.31        2.57      3.30 o
   2  -7   4      292.68      263.51     12.35 o
   3  -7   4      214.70      195.01      8.93 o
   4  -7   4        8.02        4.69      2.54 o
   5  -7   4        5.21        8.56      3.87 o
   6  -7   4       36.69       34.49      2.90 o
   7  -7   4       18.43       17.41      2.13 o
   8  -7   4       20.36       14.69      3.36 o
   9  -7   4        6.28        4.65      2.67 o
  10  -7   4        9.24        8.47      2.90 o
 -11  -6   4       14.97        6.42      4.57 o
 -10  -6   4       10.72        9.45      3.82 o
  -9  -6   4       39.66       42.19      5.35 o
  -8  -6   4       39.27       32.00      6.57 o
  -7  -6   4       26.72       20.34      2.17 o
  -6  -6   4      143.91      128.69     13.54 o
  -5  -6   4       36.00       27.77      3.28 o
  -4  -6   4      241.16      226.28     22.91 o
   0  -6   4      162.85      144.28      7.50 o
   1  -6   4       46.82       37.44      3.35 o
   2  -6   4       42.50       35.99      3.08 o
   3  -6   4       50.77       41.49      4.32 o
   4  -6   4       80.13       75.40      3.81 o
   5  -6   4       81.89       73.02      3.15 o
   6  -6   4       55.51       44.11      2.16 o
   7  -6   4       18.01       15.99      2.15 o
   8  -6   4        3.44        3.91      1.66 o
   9  -6   4        3.19        1.41      1.49 o
  10  -6   4        6.54        8.65      2.81 o
  11  -6   4        1.79        0.92      1.98 o
 -11  -5   4        9.50        5.94      3.90 o
 -10  -5   4       11.73        9.30      1.19 o
  -9  -5   4       56.70       53.00      2.32 o
  -8  -5   4       48.49       48.47      2.38 o
  -7  -5   4       37.07       39.14      1.68 o
  -6  -5   4      543.46      541.50     39.41 o
  -5  -5   4      226.44      223.26     12.20 o
  -4  -5   4       55.77       50.29      2.26 o
  -3  -5   4      186.10      185.94      4.95 o
  -2  -5   4       23.36       22.57      2.25 o
  -1  -5   4      550.41      484.04     19.54 o
   0  -5   4      278.41      249.82     10.65 o
   1  -5   4       34.80       27.74      2.68 o
   2  -5   4      249.60      212.13      9.16 o
   3  -5   4      157.93      146.85      4.21 o
   4  -5   4       59.64       55.23      2.05 o
   5  -5   4       32.66       28.46      1.63 o
   6  -5   4        6.20        3.30      1.09 o
   7  -5   4      129.63      129.52      4.71 o
   8  -5   4       38.23       29.16      1.95 o
   9  -5   4       11.46       11.90      1.84 o
  10  -5   4       10.39        9.45      2.04 o
  11  -5   4       10.99       16.50      3.52 o
 -13  -4   4       16.18       10.27      5.21 o
 -12  -4   4       26.63       19.99      3.11 o
 -11  -4   4        7.75        5.79      1.35 o
 -10  -4   4       20.34       20.58      3.25 o
  -9  -4   4       18.29       15.58      1.27 o
  -8  -4   4      216.82      238.69      6.38 o
  -7  -4   4       10.30       10.46      0.92 o
  -6  -4   4        7.39        6.88      0.77 o
  -5  -4   4      304.07      324.27     17.21 o
  -4  -4   4       75.83       75.00      3.86 o
  -3  -4   4      235.72      231.88      4.98 o
  -2  -4   4       20.09       16.18      0.83 o
  -1  -4   4      305.60      313.12     27.78 o
   0  -4   4      161.10      163.52     17.24 o
   1  -4   4        3.00        0.31      4.18 o
   2  -4   4      171.49      160.00      5.94 o
   3  -4   4      106.70      101.49      2.75 o
   4  -4   4      144.78      136.22      3.96 o
   5  -4   4        6.73        6.28      0.80 o
   6  -4   4        4.59        4.48      0.96 o
   7  -4   4       25.64       22.70      1.75 o
   8  -4   4        9.13        9.32      1.88 o
   9  -4   4        7.49        5.73      1.67 o
  10  -4   4        6.14        7.38      2.02 o
  11  -4   4        3.72        8.69      3.30 o
  12  -4   4        0.90        0.72      2.10 o
 -14  -3   4       16.79       12.56      6.28 o
 -13  -3   4        3.87        5.87      4.71 o
 -12  -3   4        2.41        1.74      1.25 o
 -11  -3   4       19.30       21.66      2.30 o
 -10  -3   4       10.24        8.23      1.06 o
  -9  -3   4       62.40       59.86      2.62 o
  -8  -3   4      134.44      133.26      7.94 o
  -7  -3   4      122.82      133.14      7.96 o
  -6  -3   4      707.63      778.11     26.84 o
  -5  -3   4      420.87      418.54     23.77 o
  -4  -3   4       73.99       82.43      5.77 o
  -3  -3   4      668.52      724.55     40.42 o
  -2  -3   4      274.28      301.23      8.37 o
  -1  -3   4      991.22      934.13     44.30 o
   0  -3   4      591.50      589.08     39.66 o
   1  -3   4      228.75      211.97      6.47 o
   2  -3   4      353.95      332.04      8.65 o
   3  -3   4      575.17      577.04     12.26 o
   4  -3   4       85.40       88.21      2.17 o
   5  -3   4       37.29       35.93      1.79 o
   6  -3   4       41.02       38.45      1.22 o
   7  -3   4       14.38       11.93      1.68 o
   8  -3   4       93.76       86.57      2.57 o
   9  -3   4        6.01        5.86      0.87 o
  10  -3   4       16.54       17.45      1.41 o
  11  -3   4       19.11       19.71      2.49 o
  12  -3   4        2.49        6.65      3.03 o
 -14  -2   4        0.63        1.71      4.57 o
 -13  -2   4        7.86        9.94      4.07 o
 -12  -2   4       32.60       33.73      2.64 o
 -11  -2   4        6.01        6.20      1.55 o
 -10  -2   4       50.37       48.74      3.55 o
  -9  -2   4       21.27       20.60      1.11 o
  -8  -2   4      159.27      173.89      9.92 o
  -7  -2   4       12.03       14.67      1.08 o
  -6  -2   4      112.42      123.57      8.26 o
  -5  -2   4       48.72       50.14      1.79 o
  -4  -2   4      321.52      318.55     18.15 o
  -3  -2   4      407.50      411.14     38.97 o
  -2  -2   4        9.18       10.71      1.05 o
  -1  -2   4       86.05       80.14      5.05 o
   0  -2   4      571.71      543.40     20.62 o
   1  -2   4     1038.92      993.51     18.52 o
   2  -2   4      576.39      609.22     18.02 o
   3  -2   4      378.02      393.89     15.39 o
   4  -2   4       30.17       29.56      1.11 o
   5  -2   4      290.10      308.07     10.57 o
   6  -2   4       25.80       22.89      1.63 o
   7  -2   4      149.92      155.34      5.63 o
   8  -2   4       39.25       38.12      1.68 o
   9  -2   4       20.49       22.29      2.39 o
  10  -2   4        1.83        2.08      1.15 o
  11  -2   4       13.24        9.15      2.77 o
  12  -2   4        5.14        3.36      2.84 o
 -14  -1   4       11.40       10.64      6.62 o
 -13  -1   4        8.59        9.13      3.46 o
 -12  -1   4        8.35        7.31      3.18 o
 -11  -1   4        5.85        4.26      2.01 o
 -10  -1   4       37.12       34.65      3.39 o
  -9  -1   4       35.70       31.44      2.82 o
  -7  -1   4      312.67      332.42     21.62 o
  -6  -1   4      309.51      352.42     23.01 o
  -5  -1   4      397.60      402.56     25.97 o
  -4  -1   4      620.06      673.32     24.32 o
  -3  -1   4      602.61      573.95     36.80 o
  -1  -1   4     1151.66     1150.01     56.06 o
   0  -1   4      121.42      102.66      2.00 o
   1  -1   4       74.34       87.54      2.59 o
   2  -1   4      537.74      566.24     12.83 o
   3  -1   4      692.23      684.16     30.92 o
   4  -1   4       53.02       54.28      1.36 o
   5  -1   4        6.31        5.93      0.63 o
   6  -1   4      119.06      132.71      4.26 o
   7  -1   4       18.62       19.90      1.20 o
   8  -1   4      135.11      134.26      4.11 o
   9  -1   4        5.54        5.40      1.27 o
  10  -1   4        5.75        2.89      1.48 o
  11  -1   4       19.10       20.50      2.59 o
  12  -1   4        2.85        4.38      3.31 o
  13  -1   4        2.29        3.31      2.99 o
 -14   0   4        0.64       -2.48      2.48 o
 -13   0   4       11.07       10.90      2.55 o
 -12   0   4       32.79       30.19      2.53 o
 -11   0   4       24.10       22.42      1.14 o
 -10   0   4       35.98       37.53      1.59 o
  -9   0   4       12.73       10.38      1.34 o
  -8   0   4       50.10       52.53      2.70 o
  -7   0   4        3.87        4.66      1.00 o
  -6   0   4      158.94      175.06      6.27 o
  -5   0   4      543.01      577.02     21.50 o
  -4   0   4     1274.18     1140.71     39.21 o
  -3   0   4      734.43      718.53     33.55 o
  -2   0   4      846.37      913.01     21.74 o
  -1   0   4      199.43      190.64      5.70 o
   0   0   4      283.48      308.49     10.12 o
   1   0   4     1267.86     1259.73    104.77 o
   2   0   4       32.20       43.16      2.13 o
   3   0   4     2354.24     2575.39     92.64 o
   4   0   4        0.99        1.23      0.53 o
   5   0   4       15.96       12.29      1.65 o
   6   0   4       60.79       72.29      2.87 o
   7   0   4      186.89      221.19      9.33 o
   8   0   4       17.42       19.15      1.32 o
   9   0   4       73.72       79.91      3.09 o
  10   0   4        0.47        0.83      1.41 o
  11   0   4       31.26       22.60      2.01 o
  12   0   4        0.19        0.60      4.22 o
  13   0   4        0.04       -3.16      4.77 o
 -14   1   4       11.45        8.42      3.87 o
 -13   1   4        8.62        8.74      2.15 o
 -12   1   4        8.43        8.29      1.84 o
 -11   1   4        6.56        3.96      1.55 o
 -10   1   4       37.13       36.32      1.95 o
  -9   1   4       35.59       27.04      1.85 o
  -7   1   4      320.34      311.54     14.07 o
  -6   1   4      311.79      330.44     15.05 o
  -5   1   4      393.58      353.69     13.74 o
  -4   1   4      619.40      608.06     22.67 o
  -3   1   4      611.12      617.75     15.56 o
  -2   1   4      269.85      243.97      9.60 o
  -1   1   4     1166.07     1271.75     18.75 o
   0   1   4      120.60      111.67      3.85 o
   1   1   4       74.80       86.74      3.23 o
   2   1   4      537.24      558.30     10.23 o
   3   1   4      696.84      725.96     11.28 o
   4   1   4       54.59       57.26      1.68 o
   5   1   4        6.63        6.71      0.75 o
   6   1   4      117.58      132.82      5.18 o
   7   1   4       17.28       17.12      1.05 o
   8   1   4      135.58      131.53      3.49 o
   9   1   4        5.43        3.32      2.18 o
  10   1   4        6.16        6.48      1.40 o
  11   1   4       18.72       21.37      3.76 o
  12   1   4        2.71        4.29      3.37 o
  13   1   4        2.29       -5.00      5.00 o
 -14   2   4        0.57       -3.00      3.00 o
 -13   2   4        7.71        8.32      2.11 o
 -12   2   4       32.25       30.61      2.33 o
 -11   2   4        5.70        5.30      1.69 o
 -10   2   4       50.81       47.24      2.48 o
  -9   2   4       22.87       19.08      1.39 o
  -8   2   4      162.34      159.02     10.74 o
  -7   2   4       13.23       12.98      2.59 o
  -6   2   4      112.86      111.90      4.62 o
  -5   2   4       46.72       41.59      1.93 o
  -4   2   4      329.62      316.66     14.44 o
  -3   2   4      419.49      413.62     22.38 o
  -2   2   4        8.92        7.72      0.67 o
  -1   2   4       90.51       95.64      3.15 o
   0   2   4      590.27      648.72      9.47 o
   1   2   4     1048.91     1119.82     48.38 o
   2   2   4      578.60      668.92     17.37 o
   3   2   4      372.91      410.01     11.37 o
   4   2   4       29.16       30.87      1.38 o
   5   2   4      298.30      329.79      8.84 o
   6   2   4       25.28       26.13      1.29 o
   7   2   4      150.67      158.99      8.05 o
   8   2   4       38.27       39.36      1.65 o
   9   2   4       19.54       20.66      3.06 o
  10   2   4        2.04        1.20      1.87 o
  11   2   4       13.19       13.91      2.95 o
  12   2   4        5.42        6.59      5.17 o
 -14   3   4       16.83       21.47      4.86 o
 -13   3   4        3.91        1.32      2.57 o
 -12   3   4        2.54        4.27      2.78 o
 -11   3   4       19.89       16.82      1.95 o
 -10   3   4        9.86        6.34      1.76 o
  -9   3   4       62.45       58.95      4.35 o
  -8   3   4      134.84      119.12      4.60 o
  -7   3   4      127.41      125.55      4.29 o
  -6   3   4      712.79      748.68     29.57 o
  -5   3   4      421.67      403.58     20.43 o
  -4   3   4       74.33       82.10      5.67 o
  -3   3   4      680.46      706.45     34.28 o
  -2   3   4      271.85      287.30     17.09 o
  -1   3   4      990.46     1020.32     51.15 o
   0   3   4      590.25      704.04     15.38 o
   1   3   4      229.01      247.78     10.22 o
   2   3   4      365.95      394.15     11.62 o
   3   3   4      572.96      642.86     13.50 o
   4   3   4       87.37       94.17      2.05 o
   5   3   4       36.98       39.70      1.21 o
   6   3   4       38.52       41.64      2.12 o
   7   3   4       14.00       12.97      1.16 o
   8   3   4       94.34       99.64      2.91 o
   9   3   4        5.83        5.17      1.59 o
  10   3   4       16.49       16.93      1.87 o
  11   3   4       18.75       19.55      2.93 o
  12   3   4        2.46        5.82      5.12 o
 -13   4   4       15.78       10.75      6.83 o
 -12   4   4       26.12       28.61      3.72 o
 -11   4   4        7.52        4.23      1.81 o
 -10   4   4       20.59       19.72      1.82 o
  -9   4   4       19.15       17.14      1.96 o
  -8   4   4      218.09      235.95     11.83 o
  -7   4   4        9.94        9.38      1.24 o
  -6   4   4        7.29        8.29      1.02 o
  -5   4   4      296.98      317.38     24.73 o
  -4   4   4       73.19       75.71      7.03 o
  -3   4   4      237.38      226.86     11.78 o
  -2   4   4       19.86       14.02      1.02 o
  -1   4   4      311.91      336.39     17.90 o
   0   4   4      164.34      196.36      4.83 o
   2   4   4      173.82      199.38      6.83 o
   3   4   4      104.42      113.22      3.98 o
   4   4   4      144.07      165.19      4.10 o
   5   4   4        7.76        7.45      1.46 o
   6   4   4        4.98        4.61      1.15 o
   7   4   4       26.06       27.90      1.84 o
   8   4   4        8.32        6.87      1.40 o
   9   4   4        7.75        9.19      1.72 o
  10   4   4        6.40        8.68      2.46 o
  11   4   4        3.76        1.69      3.40 o
  12   4   4        0.83       -2.14      6.74 o
 -13   5   4        0.46       -0.32      4.39 o
 -12   5   4        3.58        2.26      2.92 o
 -11   5   4        9.77        9.63      2.30 o
 -10   5   4       11.45        9.13      2.09 o
  -9   5   4       57.43       53.64      2.93 o
  -8   5   4       48.83       50.20      2.67 o
  -7   5   4       36.49       37.76      1.27 o
  -6   5   4      540.86      585.59     29.60 o
  -5   5   4      226.34      238.09     14.28 o
  -4   5   4       55.86       52.38      3.80 o
  -3   5   4      181.32      177.01     16.54 o
  -2   5   4       25.35       25.43      1.90 o
  -1   5   4      551.77      565.43     25.24 o
   0   5   4      276.35      294.58      7.63 o
   1   5   4       36.41       36.82      1.55 o
   2   5   4      249.24      273.69      4.87 o
   3   5   4      154.12      186.47      4.48 o
   4   5   4       60.66       73.92      2.82 o
   5   5   4       31.88       32.98      1.75 o
   6   5   4        6.90        4.54      1.35 o
   7   5   4      130.73      163.42     10.68 o
   8   5   4       37.90       40.17      2.05 o
   9   5   4       11.49       13.51      1.71 o
  10   5   4       10.39       12.35      3.09 o
  11   5   4       10.78       15.85      3.41 o
 -13   6   4       11.32        7.71      3.94 o
 -12   6   4        9.94        3.04      2.67 o
 -11   6   4       14.88       16.93      3.54 o
 -10   6   4       10.69       13.12      2.09 o
  -9   6   4       40.39       46.30      2.07 o
  -8   6   4       39.72       42.53      2.55 o
  -7   6   4       26.09       28.80      1.39 o
  -6   6   4      143.39      141.11      9.39 o
  -5   6   4       34.45       28.69      2.53 o
  -4   6   4      235.94      241.85     16.57 o
  -3   6   4      236.44      232.68     18.46 o
  -2   6   4       31.41       35.97      2.00 o
  -1   6   4      251.91      241.74     11.11 o
   0   6   4      156.42      153.08      6.14 o
   1   6   4       49.77       51.68      1.51 o
   2   6   4       43.29       51.96      1.99 o
   3   6   4       51.15       60.20      2.89 o
   4   6   4       78.95       94.85      3.83 o
   5   6   4       78.85       91.38      4.02 o
   6   6   4       54.90       58.97      4.43 o
   7   6   4       18.38       24.15      2.17 o
   8   6   4        3.57        3.61      1.77 o
   9   6   4        3.35        5.37      8.67 o
  10   6   4        6.83        6.32      3.19 o
  11   6   4        1.80       -6.28      6.28 o
 -12   7   4        8.40        5.33      3.89 o
 -11   7   4        1.75       -0.14      1.95 o
 -10   7   4        7.84       12.25      2.83 o
  -9   7   4       12.12        9.96      1.90 o
  -8   7   4        4.02        3.22      1.43 o
  -7   7   4       11.76       11.10      1.04 o
  -6   7   4      205.09      217.49     11.77 o
  -5   7   4       52.22       60.88      5.48 o
  -4   7   4       29.43       28.30      2.05 o
  -3   7   4       30.80       26.99      1.63 o
  -2   7   4        1.20        0.29      1.18 o
  -1   7   4      335.87      325.44     12.29 o
   0   7   4       56.61       56.62      1.70 o
   1   7   4        1.06        1.63      0.70 o
   2   7   4      290.40      308.79     10.65 o
   3   7   4      214.76      258.26      6.00 o
   4   7   4        8.32        8.25      1.17 o
   5   7   4        5.47        5.68      1.23 o
   6   7   4       38.15       45.11      4.23 o
   7   7   4       18.46       23.58      2.58 o
   8   7   4       19.99       21.75      1.92 o
   9   7   4        6.35        7.29      2.57 o
  10   7   4        9.25       10.17      3.16 o
 -11   8   4        3.29        6.39      5.58 o
 -10   8   4        5.03       10.85     16.05 o
  -9   8   4       11.21        5.94      2.26 o
  -8   8   4       14.11       16.24      1.60 o
  -7   8   4        2.19        3.51      1.00 o
  -6   8   4        1.44        1.00      0.83 o
  -5   8   4       92.29      103.48      6.13 o
  -4   8   4      167.14      172.94     10.07 o
  -3   8   4       49.36       46.25      3.15 o
  -2   8   4        0.11        0.35      0.87 o
  -1   8   4       87.26       90.34      4.06 o
   0   8   4        8.36        7.62      0.85 o
   1   8   4       44.23       41.82      1.92 o
   2   8   4        2.70        3.86      0.88 o
   3   8   4       85.61       96.23      3.39 o
   4   8   4       30.20       39.60      2.21 o
   5   8   4       42.85       45.76      2.79 o
   6   8   4       15.00       21.05      4.75 o
   7   8   4        6.04        3.32      1.89 o
   8   8   4        0.72        1.43      3.83 o
   9   8   4        2.18        4.56      2.55 o
  10   8   4        1.68       -6.08      6.08 o
 -10   9   4       12.96       14.69      3.93 o
  -9   9   4        2.56        3.47      1.95 o
  -8   9   4        6.81        5.63      1.61 o
  -7   9   4        4.52        4.94      1.16 o
  -6   9   4       40.63       45.41      2.28 o
  -5   9   4        6.81        7.71      0.97 o
  -4   9   4       18.33       14.12      2.14 o
  -3   9   4       11.39       12.45      1.39 o
  -2   9   4       54.73       56.11      3.19 o
  -1   9   4      100.78       93.49      5.67 o
   0   9   4       35.13       35.31      2.22 o
   1   9   4       11.06        8.81      0.95 o
   2   9   4       29.16       31.53      2.31 o
   3   9   4       13.92       16.16      1.70 o
   4   9   4       27.69       29.98      3.24 o
   5   9   4        5.95       11.02      3.54 o
   6   9   4       27.10       27.09      2.46 o
   7   9   4        0.56       -0.19      3.50 o
   8   9   4        3.08        2.50      2.35 o
   9   9   4        2.89        0.79      5.89 o
  -9  10   4        3.16        6.84      4.13 o
  -8  10   4        7.87        8.25      3.18 o
  -7  10   4        1.66        3.22      2.38 o
  -6  10   4        8.02        4.65      1.68 o
  -5  10   4        0.03       -0.52      0.97 o
  -4  10   4       14.20       16.51      1.61 o
  -3  10   4       37.07       37.77      2.08 o
  -2  10   4       22.94       27.18      1.92 o
  -1  10   4        7.43        8.04      1.71 o
   0  10   4       23.64       24.77      1.67 o
   1  10   4        1.86        3.78      1.35 o
   2  10   4       13.32       13.50      1.48 o
   3  10   4        1.01        0.46      1.13 o
   4  10   4        4.96        3.40      1.64 o
   5  10   4       18.95       30.95      3.44 o
   6  10   4        6.82        4.81      2.98 o
   7  10   4        1.31       -1.82      8.15 o
   8  10   4        0.09       -1.43      5.77 o
  -8  11   4        1.13        4.78      4.03 o
  -7  11   4        0.36       -3.01      3.10 o
  -6  11   4        3.23        9.52      2.51 o
  -5  11   4        0.57        1.53      3.20 o
  -4  11   4        3.51        4.22      1.96 o
  -3  11   4       15.24       16.86      1.82 o
  -2  11   4        8.29        7.32      1.48 o
  -1  11   4        5.28        3.32      1.74 o
   0  11   4        0.73        0.83      1.98 o
   1  11   4        9.36        7.46      2.40 o
   2  11   4        1.01        1.54      1.65 o
   3  11   4       13.41       15.86      2.43 o
   4  11   4        4.94        4.26      2.07 o
   5  11   4        1.04       -1.90      2.23 o
   6  11   4        2.86        1.51      2.87 o
  -6  12   4        0.09       -3.20      4.12 o
  -5  12   4        0.50        2.64      3.81 o
  -4  12   4        2.74        1.16      2.86 o
  -3  12   4        5.16        9.95      3.30 o
  -2  12   4        0.25        1.78      1.96 o
  -1  12   4        4.48        4.04      2.24 o
   0  12   4        0.57        1.76      1.67 o
   1  12   4       17.71       19.88      2.49 o
   2  12   4        4.32        4.99      2.41 o
   3  12   4        1.21        4.95      4.50 o
   4  12   4        9.66        8.31      4.00 o
  -2  13   4        7.95       10.16      4.93 o
  -1  13   4        1.39       -0.28      4.62 o
   0  13   4        0.18       -3.80      3.80 o
   1  13   4        1.18       -0.17      3.93 o
  -8  -9   5        4.88       11.49      4.98 o
  -9  -8   5        4.05       -1.99      3.83 o
  -8  -8   5        1.76        0.84      3.85 o
  -7  -8   5       12.94       11.09      2.86 o
  -6  -8   5       24.61       28.51      4.95 o
   1  -8   5       18.65       17.08      2.80 o
   2  -8   5       12.23       11.42      4.30 o
   3  -8   5       45.10       41.99      4.50 o
   8  -8   5        1.55       -2.81      2.81 o
 -10  -7   5        6.29        4.58      3.94 o
  -9  -7   5        5.23        3.16      2.48 o
  -8  -7   5       31.48       27.25      3.27 o
  -7  -7   5       54.32       47.34      4.05 o
  -6  -7   5       85.86       85.53      6.12 o
  -5  -7   5        0.77        1.16      2.64 o
   0  -7   5       62.31       46.84      4.65 o
   1  -7   5      148.15      123.69      8.50 o
   2  -7   5      111.26       87.25      5.44 o
   3  -7   5       34.58       29.23      4.18 o
   4  -7   5      109.14       97.71      7.87 o
   5  -7   5       20.39       16.11      2.02 o
   6  -7   5       31.70       24.96      2.37 o
   7  -7   5        8.55        7.05      2.21 o
   8  -7   5        2.03        4.38      2.67 o
   9  -7   5       34.05       30.46      4.38 o
  10  -7   5        2.59        1.40      3.14 o
 -10  -6   5       25.68       21.35      3.99 o
  -9  -6   5       46.88       41.84      5.37 o
  -8  -6   5       20.28       19.48      1.60 o
  -7  -6   5       41.65       43.49      3.51 o
  -6  -6   5      158.36      163.98      9.11 o
  -5  -6   5       91.71       88.51      3.03 o
  -4  -6   5      168.78      165.82      5.02 o
  -3  -6   5       92.44       92.44      4.64 o
   0  -6   5       27.61       24.50      2.40 o
   1  -6   5       61.25       42.28      4.78 o
   2  -6   5      127.67      110.81      6.59 o
   3  -6   5       29.07       27.05      1.45 o
   4  -6   5       49.25       40.64      4.26 o
   5  -6   5       41.75       38.19      2.06 o
   6  -6   5        4.80        2.67      1.10 o
   7  -6   5       14.06       11.47      1.55 o
   8  -6   5       13.04       10.46      2.99 o
   9  -6   5       19.25       16.69      2.58 o
  10  -6   5        3.06        0.30      2.10 o
  11  -6   5        3.12       -0.11      3.24 o
 -11  -5   5       21.38       18.66      1.78 o
 -10  -5   5        5.72        4.57      1.39 o
  -9  -5   5       17.92       16.59      1.53 o
  -8  -5   5       53.88       63.45      6.03 o
  -7  -5   5      161.33      158.25      8.31 o
  -6  -5   5      176.68      174.08     14.89 o
  -5  -5   5       97.75       87.30      6.19 o
  -4  -5   5      280.84      289.53      8.13 o
  -3  -5   5      100.93       95.06      3.58 o
  -2  -5   5      350.04      364.64     13.37 o
  -1  -5   5      215.34      199.83     20.37 o
   0  -5   5      167.45      127.08      7.11 o
   1  -5   5      665.44      568.90     23.87 o
   2  -5   5      239.25      208.77      5.88 o
   3  -5   5      202.66      161.96      4.38 o
   4  -5   5      234.45      225.60      6.01 o
   5  -5   5       69.70       64.52      2.53 o
   6  -5   5       52.04       49.66      2.21 o
   7  -5   5       48.00       38.79      2.94 o
   8  -5   5        8.83        9.32      3.15 o
   9  -5   5       36.30       31.09      2.82 o
  10  -5   5       15.82       15.91      3.58 o
  11  -5   5        1.58       -2.08      3.26 o
 -11  -4   5        6.73        5.76      1.52 o
 -10  -4   5       17.91       16.89      2.26 o
  -9  -4   5       36.37       35.78      2.35 o
  -8  -4   5        6.65        7.19      1.11 o
  -7  -4   5       26.69       30.62      1.84 o
  -6  -4   5       57.06       50.93      3.34 o
  -5  -4   5       98.87       92.29      5.64 o
  -4  -4   5      147.04      162.55      3.62 o
  -3  -4   5      123.59      125.93      4.04 o
  -2  -4   5      123.22      123.16      3.14 o
  -1  -4   5       67.30       59.63      4.87 o
   0  -4   5      329.72      272.98     19.36 o
   1  -4   5      513.42      472.41     21.04 o
   2  -4   5      267.98      240.47      5.14 o
   3  -4   5      187.69      173.75      3.91 o
   4  -4   5      134.49      116.57      4.41 o
   5  -4   5      133.83      128.80      3.03 o
   6  -4   5       45.78       39.38      1.98 o
   7  -4   5       36.66       33.07      1.44 o
   8  -4   5       16.14       13.62      1.55 o
   9  -4   5        6.88        7.89      2.63 o
  10  -4   5       12.02        6.20      2.33 o
  11  -4   5        1.08        2.87      2.98 o
 -14  -3   5        6.56       -4.76      4.76 o
 -13  -3   5        8.32        7.67      4.43 o
 -12  -3   5        7.20        3.97      2.60 o
 -11  -3   5       42.78       42.20      3.70 o
 -10  -3   5        1.47        1.43      1.05 o
  -9  -3   5       14.75       12.03      1.05 o
  -8  -3   5       29.62       30.29      1.75 o
  -7  -3   5      206.81      213.39     11.68 o
  -6  -3   5      350.35      389.83     24.39 o
  -5  -3   5      135.34      126.52      8.98 o
  -4  -3   5      196.55      194.60     15.06 o
  -3  -3   5      204.82      218.54      9.59 o
  -2  -3   5      274.65      257.96     19.05 o
  -1  -3   5      237.54      221.73     10.91 o
   0  -3   5      601.52      593.12     24.45 o
   1  -3   5     1448.63     1348.38     36.08 o
   2  -3   5      115.22      103.77      2.54 o
   3  -3   5      190.89      174.32      4.02 o
   4  -3   5       51.27       46.69      1.50 o
   5  -3   5      138.33      142.99      3.42 o
   6  -3   5      159.51      154.58      3.31 o
   7  -3   5       84.99       84.31      4.94 o
   8  -3   5        9.54        6.63      1.04 o
   9  -3   5       17.48       16.18      2.10 o
  10  -3   5       18.05       19.71      2.17 o
  11  -3   5       10.98       10.72      2.85 o
  12  -3   5        0.07        0.83      3.12 o
 -14  -2   5        0.23        6.21      5.23 o
 -13  -2   5       10.05        9.89      4.50 o
 -12  -2   5        5.66        5.03      1.39 o
 -11  -2   5       32.28       34.36      2.25 o
 -10  -2   5       54.70       59.51      2.41 o
  -9  -2   5        1.55        2.08      1.04 o
  -8  -2   5      135.90      148.22      9.59 o
  -7  -2   5       36.76       44.14      1.47 o
  -6  -2   5      351.63      361.14     19.50 o
  -5  -2   5       14.51       15.24      1.26 o
  -4  -2   5      513.23      533.87     47.36 o
  -3  -2   5      120.99      118.17      8.39 o
  -2  -2   5      226.09      263.53     16.46 o
  -1  -2   5      563.42      521.14     29.71 o
   0  -2   5      210.13      192.95      5.73 o
   1  -2   5       95.63       98.28      2.22 o
   2  -2   5      306.37      309.44      6.67 o
   3  -2   5      243.40      248.06     11.17 o
   4  -2   5       17.08       17.73      1.43 o
   5  -2   5      144.18      142.66      4.46 o
   6  -2   5      101.28      100.45      5.01 o
   7  -2   5       20.00       21.36      1.71 o
   8  -2   5        9.37        8.18      1.17 o
   9  -2   5        1.24        1.68      1.10 o
  10  -2   5        0.77        2.35      1.84 o
  11  -2   5       15.78       16.53      2.88 o
  12  -2   5        4.52        7.90      3.49 o
 -14  -1   5        2.18       -3.69      6.43 o
 -13  -1   5        9.53        7.64      2.58 o
 -12  -1   5       17.72       19.23      2.15 o
 -11  -1   5       66.57       70.31      6.24 o
 -10  -1   5        2.14        2.65      1.54 o
  -9  -1   5       19.71       22.68      2.12 o
  -8  -1   5      230.56      265.59     19.07 o
  -7  -1   5      354.28      364.26     21.88 o
  -6  -1   5      151.53      171.39      9.01 o
  -5  -1   5      149.51      167.36      5.82 o
  -4  -1   5      361.14      344.88     22.49 o
  -3  -1   5      346.37      345.04     19.75 o
  -2  -1   5      175.73      162.55     10.93 o
  -1  -1   5      482.49      497.44     22.13 o
   0  -1   5      179.34      182.86      3.31 o
   1  -1   5      244.86      244.40      4.87 o
   2  -1   5      952.76     1039.86     31.19 o
   3  -1   5      215.31      233.36     10.28 o
   4  -1   5      694.52      773.61     39.98 o
   5  -1   5        0.97        0.14      0.62 o
   6  -1   5       61.78       62.82      2.39 o
   7  -1   5       74.53       77.98      2.14 o
   8  -1   5        3.91        6.67      1.16 o
   9  -1   5       57.84       57.37      2.55 o
  10  -1   5       22.56       23.40      1.89 o
  11  -1   5        3.51        6.43      2.86 o
  12  -1   5        1.98        3.54      2.98 o
 -14   0   5        0.01        3.93      2.79 o
 -13   0   5       19.90       25.56      5.74 o
 -12   0   5        0.01        2.45      2.05 o
 -11   0   5       24.55       32.31      3.14 o
 -10   0   5       42.78       41.19      5.05 o
  -9   0   5       20.10       22.23      1.88 o
  -8   0   5      175.40      183.91     10.57 o
  -7   0   5       70.47       72.08      4.36 o
  -6   0   5      178.67      196.42     12.22 o
  -5   0   5      172.49      166.74      6.19 o
  -4   0   5      632.93      692.30     30.43 o
  -3   0   5       31.21       32.75      1.04 o
  -2   0   5        2.40        4.20      0.64 o
   0   0   5        2.22        4.92      0.54 o
   1   0   5      127.97      136.73      8.34 o
   3   0   5      436.24      531.52     20.01 o
   4   0   5       62.53       81.72      3.92 o
   5   0   5       17.61       20.82      1.19 o
   6   0   5       71.87       75.88      2.84 o
   7   0   5        0.58       -0.08      1.21 o
   8   0   5       17.24       14.58      1.59 o
   9   0   5        8.50        9.71      1.66 o
  10   0   5        0.00        2.29      2.09 o
  11   0   5       53.20       53.05      5.35 o
  12   0   5        2.91        4.17      3.08 o
 -14   1   5        2.13        3.26      3.45 o
 -13   1   5        9.62       11.80      3.08 o
 -12   1   5       18.00       19.12      1.98 o
 -11   1   5       67.19       61.58      5.88 o
 -10   1   5        2.26        2.95      0.87 o
  -9   1   5       19.98       20.51      1.09 o
  -8   1   5      230.37      242.79     10.22 o
  -7   1   5      357.38      342.31     12.89 o
  -6   1   5      151.60      158.41      7.31 o
  -5   1   5      149.51      156.03      6.50 o
  -4   1   5      361.13      349.96     11.85 o
  -3   1   5      352.15      370.47     14.17 o
  -2   1   5      179.97      179.30      3.83 o
  -1   1   5      482.60      577.44     15.13 o
   0   1   5      178.25      201.03      8.89 o
   1   1   5      253.86      260.04      7.77 o
   2   1   5      947.49     1050.66     16.84 o
   3   1   5      212.28      226.25      8.02 o
   4   1   5      691.46      802.97     20.27 o
   5   1   5        0.98        0.87      0.81 o
   6   1   5       64.23       65.64      2.18 o
   7   1   5       74.61       77.19      2.01 o
   8   1   5        4.05        3.53      1.18 o
   9   1   5       57.95       55.29      2.37 o
  10   1   5       22.12       27.85      2.55 o
  11   1   5        3.75        6.17      9.40 o
  12   1   5        1.99        4.92      5.11 o
 -14   2   5        0.16       -2.75      2.75 o
 -13   2   5       10.16        5.47      2.60 o
 -12   2   5        5.62        3.20      2.01 o
 -11   2   5       32.57       33.18      4.72 o
 -10   2   5       56.26       50.44      2.77 o
  -9   2   5        2.05        3.78      0.99 o
  -8   2   5      137.47      142.31      5.30 o
  -7   2   5       36.44       36.85      1.93 o
  -6   2   5      358.09      338.04     12.88 o
  -4   2   5      519.41      513.08     21.81 o
  -3   2   5      120.12      115.67      4.73 o
  -2   2   5      232.49      274.46     12.06 o
  -1   2   5      578.89      617.92      9.89 o
   0   2   5      217.93      232.32      6.76 o
   1   2   5       97.16      109.22      5.88 o
   2   2   5      308.89      347.65     12.13 o
   3   2   5      237.09      273.32      4.68 o
   4   2   5       16.56       19.37      0.81 o
   5   2   5      144.23      150.69      3.61 o
   6   2   5      102.48      113.97      3.31 o
   7   2   5       21.14       26.55      1.54 o
   8   2   5        8.48        7.70      1.09 o
   9   2   5        1.32        0.35      1.22 o
  10   2   5        0.79        2.39      1.82 o
  11   2   5       15.71       11.72      3.73 o
  12   2   5        4.49        3.96      5.18 o
 -14   3   5        6.50        0.47      4.59 o
 -13   3   5        8.42       11.80      2.38 o
 -12   3   5        7.58        3.04      2.20 o
 -11   3   5       43.61       37.20      3.58 o
 -10   3   5        1.32        1.60      1.37 o
  -9   3   5       14.96       10.26      1.31 o
  -8   3   5       28.70       27.82      1.74 o
  -7   3   5      210.03      204.86      6.41 o
  -6   3   5      348.84      353.76     12.74 o
  -5   3   5      135.01      122.77      5.92 o
  -4   3   5      198.91      188.95     11.91 o
  -3   3   5      213.52      206.77      8.27 o
  -2   3   5      277.13      249.69     12.30 o
  -1   3   5      238.12      275.48      7.54 o
   0   3   5      594.86      701.33     10.49 o
   1   3   5     1442.58     1594.00     58.31 o
   2   3   5      119.05      126.47      4.53 o
   3   3   5      190.86      197.92      6.32 o
   4   3   5       50.95       49.82      2.63 o
   5   3   5      137.67      152.10      5.29 o
   6   3   5      160.86      170.83      7.15 o
   7   3   5       84.57       91.95      3.88 o
   8   3   5        9.39        8.53      1.89 o
   9   3   5       17.53       17.04      1.65 o
  10   3   5       17.82       20.43      3.95 o
  11   3   5       11.08       15.73      7.94 o
 -13   4   5        6.22        2.44      4.83 o
 -12   4   5       14.45       13.04      2.19 o
 -11   4   5        6.78       11.59      3.02 o
 -10   4   5       17.89       16.27      2.00 o
  -9   4   5       38.55       32.45      2.27 o
  -8   4   5        6.93        8.27      1.53 o
  -7   4   5       26.84       28.58      1.83 o
  -6   4   5       55.71       50.86      2.61 o
  -5   4   5       95.72       88.79      4.80 o
  -4   4   5      149.87      154.87      6.59 o
  -3   4   5      123.33      115.94      7.28 o
  -2   4   5      127.32      124.96      7.18 o
  -1   4   5       72.12       72.50      5.22 o
   0   4   5      333.00      347.97      5.67 o
   1   4   5      516.46      561.27     17.08 o
   2   4   5      267.12      276.36      9.81 o
   3   4   5      181.56      213.91      6.81 o
   4   4   5      133.19      140.61      4.26 o
   5   4   5      132.24      155.84      3.70 o
   6   4   5       46.38       50.08      1.95 o
   7   4   5       37.43       39.11      2.18 o
   8   4   5       15.40       15.24      1.49 o
   9   4   5        7.07       11.26      2.56 o
  10   4   5       11.91       12.57      3.06 o
  11   4   5        0.99       -1.89      3.91 o
 -13   5   5        7.14        9.99      3.26 o
 -12   5   5        1.78        3.13      2.89 o
 -11   5   5       21.84       22.29      2.19 o
 -10   5   5        5.95       -0.22      2.35 o
  -9   5   5       17.78       18.52      1.41 o
  -8   5   5       53.33       63.63      2.62 o
  -7   5   5      158.88      166.66      7.36 o
  -6   5   5      175.18      175.02      8.98 o
  -5   5   5       97.59       90.86      5.65 o
  -4   5   5      280.23      269.84     14.72 o
  -3   5   5      102.24       96.73      5.53 o
  -2   5   5      353.81      372.95     23.09 o
  -1   5   5      215.50      224.60     11.71 o
   0   5   5      165.51      185.94      3.42 o
   1   5   5      659.92      753.05     21.49 o
   2   5   5      237.82      263.33      8.56 o
   3   5   5      202.53      217.44      4.86 o
   4   5   5      235.06      293.69      8.78 o
   5   5   5       67.80       86.20      3.59 o
   6   5   5       53.70       64.44      2.42 o
   7   5   5       48.45       56.48      2.33 o
   8   5   5        8.72        5.99      1.72 o
   9   5   5       36.10       39.31      3.28 o
  10   5   5       15.83       24.09      3.74 o
  11   5   5        1.61       -2.22      4.36 o
 -12   6   5        3.40       -1.75      2.58 o
 -11   6   5        1.12        0.47      2.50 o
 -10   6   5       24.85       25.46      3.03 o
  -9   6   5       47.72       47.08      4.29 o
  -8   6   5       20.73       19.01      1.65 o
  -7   6   5       41.64       49.25      2.04 o
  -6   6   5      155.07      175.12      8.62 o
  -5   6   5       88.46       79.15      5.41 o
  -4   6   5      167.93      167.03      8.28 o
  -3   6   5       91.89       98.73      6.65 o
  -2   6   5       70.17       66.05      4.05 o
  -1   6   5      234.55      240.52      9.46 o
   0   6   5       26.13       28.13      1.08 o
   1   6   5       61.22       58.66      1.51 o
   2   6   5      125.21      135.64      3.57 o
   3   6   5       29.01       37.14      1.48 o
   4   6   5       48.84       52.81      3.43 o
   5   6   5       40.64       43.23      1.55 o
   6   6   5        4.79        4.38      1.69 o
   7   6   5       14.69       11.27      1.83 o
   8   6   5       13.14       13.31      3.05 o
   9   6   5       19.63       18.17      3.14 o
  10   6   5        3.01        5.72      2.86 o
 -12   7   5        5.28        4.77      3.32 o
 -11   7   5       10.58       11.09      2.65 o
 -10   7   5        6.36        6.13      1.81 o
  -9   7   5        5.11        3.93      1.46 o
  -8   7   5       31.00       33.28      2.95 o
  -7   7   5       52.72       53.90      4.77 o
  -6   7   5       85.79       93.99      6.46 o
  -5   7   5        0.77        1.32      1.08 o
  -4   7   5      344.59      344.81     17.39 o
  -3   7   5       81.69       86.41      4.73 o
  -2   7   5       68.72       67.21      3.76 o
  -1   7   5       64.14       67.01      2.84 o
   0   7   5       63.53       68.11      4.08 o
   1   7   5      146.23      171.13      3.55 o
   2   7   5      109.62      121.09      2.71 o
   3   7   5       34.95       34.48      2.48 o
   4   7   5      109.67      142.69      5.43 o
   5   7   5       21.62       19.87      1.55 o
   6   7   5       33.04       38.52     26.76 o
   7   7   5        8.54        9.22      2.50 o
   8   7   5        2.12        3.36      3.29 o
   9   7   5       33.93       34.78      3.68 o
  10   7   5        2.52       -4.55      4.55 o
 -11   8   5        1.48        1.17      2.17 o
 -10   8   5        3.56        1.72      1.97 o
  -9   8   5        4.11        5.22      1.89 o
  -8   8   5        1.86        3.92      1.19 o
  -7   8   5       12.85       14.78      1.42 o
  -6   8   5       24.29       25.01      2.04 o
  -5   8   5       16.93       15.28      0.97 o
  -4   8   5      163.11      167.88      7.83 o
  -3   8   5       70.10       68.92      2.73 o
  -2   8   5        2.12        0.01      0.83 o
  -1   8   5       81.56       83.72      3.56 o
   0   8   5       40.28       42.63      1.99 o
   1   8   5       18.24       17.69      1.24 o
   2   8   5       12.35       13.35      1.26 o
   3   8   5       44.18       48.27      1.80 o
   4   8   5       13.22       15.50      1.47 o
   5   8   5        2.44        0.97      1.23 o
   6   8   5       10.53       13.93      1.90 o
   7   8   5        7.92       11.17      3.26 o
   8   8   5        1.71        2.22      2.59 o
   9   8   5        0.89        1.98      3.84 o
 -10   9   5        2.89        0.50      2.23 o
  -9   9   5        5.55        8.07      2.29 o
  -8   9   5        4.97        6.55      1.78 o
  -7   9   5       16.54       14.21      2.35 o
  -6   9   5        2.64        1.40      0.88 o
  -5   9   5        0.16        0.27      0.86 o
  -4   9   5       19.31       13.92      1.26 o
  -3   9   5       14.64       15.29      1.18 o
  -2   9   5       59.39       58.39      3.90 o
  -1   9   5       15.57       17.12      1.49 o
   0   9   5       73.18       73.62      2.98 o
   1   9   5       25.41       23.70      1.38 o
   2   9   5       14.73       16.01      2.32 o
   3   9   5        5.67        7.59      1.41 o
   4   9   5        2.76        2.47      1.32 o
   5   9   5        6.97        9.75      2.73 o
   6   9   5       11.70       12.49      3.75 o
   7   9   5        2.10        1.88      2.68 o
   8   9   5        2.00        1.67      4.58 o
  -9  10   5        0.25       -0.63      2.22 o
  -8  10   5        6.37       10.09      3.39 o
  -7  10   5        0.24       -0.17      2.68 o
  -6  10   5       22.80       24.22      2.92 o
  -5  10   5        3.74        4.63      1.51 o
  -4  10   5        9.05        9.56      1.38 o
  -3  10   5       13.24       14.56      2.24 o
  -2  10   5        5.38        4.70      1.13 o
  -1  10   5        5.61        2.23      1.32 o
   0  10   5       17.35       19.81      2.76 o
   1  10   5        2.00        3.18      1.32 o
   2  10   5       20.45       23.10      2.41 o
   3  10   5        4.20        3.30      1.27 o
   4  10   5        2.14        1.84      1.76 o
   5  10   5        7.84        4.23      2.69 o
   6  10   5        3.17        6.46      3.36 o
   7  10   5        5.28        7.05      5.06 o
  -8  11   5        1.32       -3.20      3.20 o
  -7  11   5        2.40       -0.58      2.74 o
  -6  11   5        3.73        3.99      2.67 o
  -5  11   5        9.91       14.03      2.73 o
  -4  11   5        1.37        0.58      1.73 o
  -3  11   5       19.82       21.42      2.14 o
  -2  11   5        5.01        4.86      1.59 o
  -1  11   5        0.52       -1.37      1.37 o
   0  11   5        0.70        1.44      1.63 o
   1  11   5       16.19       17.94      1.67 o
   2  11   5        1.12        1.28      1.89 o
   3  11   5       12.53       12.32      2.52 o
   4  11   5        1.45        0.15      3.43 o
   5  11   5        0.89        0.65      3.63 o
  -5  12   5       11.25       13.62      3.45 o
  -4  12   5        9.96       11.36      3.03 o
  -3  12   5        1.03        3.18      1.98 o
  -2  12   5        7.08        3.76      2.84 o
  -1  12   5        0.63       -0.15      2.63 o
   0  12   5        2.32        1.86      3.13 o
   1  12   5        4.33        4.08      2.56 o
   2  12   5        4.80        2.09      5.25 o
   3  12   5        7.91        3.01      5.06 o
  -7  -8   6        5.46        5.56      4.07 o
  -6  -8   6        8.73        8.62      4.14 o
   0  -8   6       31.24       23.16      4.14 o
   1  -8   6       28.39       19.17      4.13 o
   2  -8   6       10.46        7.78      3.54 o
  -9  -7   6       14.82        8.28      2.87 o
  -8  -7   6       35.15       30.15      2.68 o
  -7  -7   6       30.55       28.69      2.68 o
  -6  -7   6       20.18       20.50      2.07 o
  -5  -7   6        1.15        4.35      3.59 o
   0  -7   6       46.89       39.49      4.10 o
   1  -7   6       44.44       27.86      4.11 o
   2  -7   6       15.76       14.28      2.91 o
   3  -7   6       54.20       60.14      5.30 o
   4  -7   6      111.47       92.61      7.29 o
   5  -7   6        1.92        3.73      1.71 o
   6  -7   6       11.74        8.40      2.16 o
   7  -7   6        1.63        2.91      2.34 o
   8  -7   6        8.64        5.43      2.67 o
   9  -7   6       12.32        6.44      4.54 o
 -10  -6   6       11.95       15.19      1.96 o
  -9  -6   6        2.94        4.75      1.56 o
  -8  -6   6       40.29       47.45      4.26 o
  -7  -6   6       11.17       12.03      1.79 o
  -6  -6   6       23.49       25.16      1.87 o
  -5  -6   6       85.48       88.99      3.25 o
  -4  -6   6       18.72       18.71      1.89 o
  -3  -6   6       21.48       20.42      1.99 o
  -2  -6   6       53.53       64.50      4.42 o
  -1  -6   6       73.51       63.89      5.05 o
   0  -6   6      105.10       89.90      5.26 o
   1  -6   6      234.81      185.76      9.64 o
   2  -6   6       41.26       31.56      4.02 o
   3  -6   6      213.40      184.15      7.41 o
   4  -6   6       25.31       24.23      1.67 o
   5  -6   6        5.90        5.03      1.17 o
   6  -6   6       29.84       27.80      6.28 o
   7  -6   6        4.51        4.26      1.93 o
   8  -6   6       12.27       13.66      2.28 o
   9  -6   6        6.53        3.77      2.79 o
  10  -6   6        7.48        4.69      2.81 o
 -11  -5   6        2.53        3.55      3.73 o
 -10  -5   6        6.30        1.95      1.83 o
  -9  -5   6       21.59       26.68      3.52 o
  -8  -5   6       31.97       34.27      1.87 o
  -7  -5   6      110.58      110.81     10.58 o
  -6  -5   6       41.59       41.90      2.98 o
  -5  -5   6      229.57      238.00      5.67 o
  -4  -5   6      106.77      108.47      2.92 o
  -3  -5   6       89.13       97.75      2.93 o
  -2  -5   6       79.97       86.18      3.59 o
  -1  -5   6       94.31       90.81     16.53 o
   0  -5   6      147.87      127.36     20.91 o
   1  -5   6      340.53      267.11     44.09 o
   2  -5   6       20.30       19.29      2.74 o
   3  -5   6       13.54       13.76      1.17 o
   4  -5   6      157.93      139.60      4.26 o
   5  -5   6       16.41       13.25      1.54 o
   6  -5   6       67.34       63.37      2.88 o
   7  -5   6       17.38       14.95      2.06 o
   8  -5   6        8.10        6.85      2.23 o
   9  -5   6       10.67       10.70      2.15 o
  10  -5   6        2.57        0.25      3.41 o
 -12  -4   6        0.83        1.22      2.05 o
 -11  -4   6        7.60        6.26      1.64 o
 -10  -4   6        8.67        9.06      1.63 o
  -9  -4   6        2.73        3.32      1.07 o
  -8  -4   6       67.19       68.34      4.62 o
  -7  -4   6       49.66       44.57      2.95 o
  -6  -4   6      236.20      243.21     17.22 o
  -5  -4   6      369.69      397.53     16.23 o
  -4  -4   6       28.49       30.20      2.02 o
  -3  -4   6      100.23       89.83      3.41 o
  -2  -4   6      270.53      249.54      6.18 o
  -1  -4   6       39.72       40.28      1.27 o
   0  -4   6      172.41      152.14      6.37 o
   1  -4   6       18.43       15.03      1.13 o
   2  -4   6       37.26       37.81      2.12 o
   3  -4   6      396.14      372.57     13.58 o
   4  -4   6      166.60      154.16      3.78 o
   5  -4   6       17.51       12.25      1.06 o
   6  -4   6       18.76       16.07      1.25 o
   7  -4   6        6.87        6.22      1.36 o
   8  -4   6       12.83       11.14      1.46 o
   9  -4   6        2.01        3.96      2.47 o
  10  -4   6        2.47       -0.16      3.94 o
  11  -4   6        2.70       -0.60      3.35 o
 -12  -3   6       14.45       11.55      2.47 o
 -11  -3   6        3.97        2.95      1.46 o
 -10  -3   6        8.58        9.94      1.58 o
  -9  -3   6        0.32        0.59      1.14 o
  -8  -3   6       43.45       41.99      1.75 o
  -7  -3   6      222.93      236.73     14.94 o
  -6  -3   6       50.92       54.50      5.44 o
  -5  -3   6      190.52      217.37      8.89 o
  -4  -3   6      203.17      201.70      9.94 o
  -3  -3   6      157.13      160.08     11.00 o
  -2  -3   6       50.55       58.93      4.54 o
  -1  -3   6       20.45       17.74      0.61 o
   0  -3   6       41.84       32.69      1.31 o
   1  -3   6      603.90      560.76     18.07 o
   2  -3   6      106.99       94.55      2.37 o
   3  -3   6      124.19      128.30      3.31 o
   4  -3   6       91.99       98.70      2.60 o
   5  -3   6       81.99       74.60      2.31 o
   6  -3   6       89.36       94.01      4.25 o
   7  -3   6        9.50        8.50      1.29 o
   8  -3   6       12.79       10.43      1.78 o
   9  -3   6       11.94       13.61      2.62 o
  10  -3   6        6.01        5.53      3.26 o
  11  -3   6        4.90       -0.37      3.03 o
 -14  -2   6       12.70       -7.97      7.97 o
 -13  -2   6        5.30        2.26      2.62 o
 -12  -2   6        0.72       -0.06      1.81 o
 -11  -2   6       17.20       18.58      2.06 o
 -10  -2   6       46.33       45.03      2.39 o
  -9  -2   6        2.10        2.38      1.43 o
  -8  -2   6       16.73       17.36      1.02 o
  -7  -2   6       37.49       41.57      3.83 o
  -6  -2   6      155.94      153.98     10.49 o
  -5  -2   6      138.32      128.06      9.44 o
  -4  -2   6        1.88        1.68      0.60 o
  -3  -2   6       64.86       68.21      4.44 o
  -2  -2   6      277.90      268.99     16.12 o
  -1  -2   6      237.66      213.06      8.19 o
   0  -2   6      345.37      316.67     16.45 o
   1  -2   6      160.44      153.67      3.31 o
   2  -2   6       72.66       68.94      1.91 o
   3  -2   6       46.93       46.11      1.61 o
   4  -2   6        6.32        7.78      1.73 o
   5  -2   6        7.51        9.35      1.00 o
   6  -2   6       30.94       31.03      1.80 o
   7  -2   6       41.47       42.14      1.61 o
   8  -2   6        3.97        4.54      1.22 o
   9  -2   6        0.79        0.08      1.17 o
  10  -2   6        3.19        1.36      2.12 o
  11  -2   6       10.26        7.61      3.23 o
 -14  -1   6        0.93       -4.61      4.61 o
 -13  -1   6       11.46       13.38      2.55 o
 -12  -1   6       23.57       25.67      2.16 o
 -11  -1   6       50.32       52.73      2.58 o
 -10  -1   6       22.60       25.50      1.79 o
  -9  -1   6        7.84        5.31      0.98 o
  -8  -1   6       12.14       12.80      1.22 o
  -7  -1   6      111.36      127.21      3.87 o
  -6  -1   6      124.95      131.99      5.76 o
  -5  -1   6       20.02       16.39     35.99 o
  -4  -1   6      228.37      223.03     15.97 o
  -3  -1   6      119.67      108.86      7.62 o
  -2  -1   6      260.81      251.50     13.54 o
  -1  -1   6       29.35       30.70      3.05 o
   0  -1   6       32.54       33.52      1.13 o
   1  -1   6      119.81      129.48      2.76 o
   2  -1   6       18.09       15.83      1.17 o
   3  -1   6      492.39      554.03     22.88 o
   4  -1   6      172.47      194.24     10.92 o
   5  -1   6       33.59       39.34      1.93 o
   6  -1   6       14.92       15.58      1.51 o
   7  -1   6       19.06       20.75      1.34 o
   8  -1   6       94.55      103.88      4.04 o
   9  -1   6        6.75        6.53      1.50 o
  10  -1   6       20.57       19.82      3.31 o
  11  -1   6       10.39        3.66      9.59 o
 -14   0   6       30.08       23.00      8.50 o
 -13   0   6        7.37        0.88      3.25 o
 -12   0   6        2.62        2.39      1.92 o
 -11   0   6       32.90       34.84      5.34 o
 -10   0   6        1.20        0.30      1.20 o
  -9   0   6        3.79        5.11      1.07 o
  -8   0   6       50.36       57.67      2.56 o
  -7   0   6        4.60        8.59      1.33 o
  -6   0   6       15.46       16.58      2.22 o
  -5   0   6       64.17       63.71      3.84 o
  -4   0   6       26.41       18.13      1.59 o
  -3   0   6      852.16      870.83     37.92 o
  -2   0   6      212.82      245.22      6.21 o
   0   0   6      456.45      521.60      9.01 o
   3   0   6      110.97      121.10      5.77 o
   4   0   6      106.35      114.73      5.91 o
   5   0   6       85.38       83.67      5.48 o
   6   0   6        3.60        4.49      1.12 o
   7   0   6       11.02       11.42      1.21 o
   8   0   6        8.38       10.49      1.94 o
   9   0   6       10.62       12.09      1.50 o
  10   0   6       21.40       26.41      2.45 o
  11   0   6        2.72        3.82      2.92 o
  12   0   6        0.95       -1.60      5.02 o
 -14   1   6        0.94        5.14      3.09 o
 -13   1   6       11.69       16.37      3.18 o
 -12   1   6       23.77       24.54      2.13 o
 -11   1   6       50.36       50.79      7.35 o
 -10   1   6       22.67       23.64      1.77 o
  -9   1   6        8.20        5.16      0.81 o
  -8   1   6       12.13       10.51      0.87 o
  -7   1   6      113.75      119.58      3.45 o
  -6   1   6      124.67      129.43      4.18 o
  -5   1   6       21.83       19.51      1.20 o
  -4   1   6      226.34      212.44      9.95 o
  -3   1   6      119.06      116.74      2.05 o
  -2   1   6      262.48      292.43     10.99 o
   0   1   6       36.37       40.60      1.63 o
   1   1   6      125.69      140.40      6.69 o
   2   1   6       17.26       15.02      1.15 o
   3   1   6      495.02      597.03     13.40 o
   4   1   6      171.25      187.16     10.86 o
   5   1   6       33.82       34.83      1.58 o
   6   1   6       15.73       21.80      1.76 o
   7   1   6       19.22       19.95      1.34 o
   8   1   6       94.89      111.48      4.56 o
   9   1   6        6.99        4.82      1.55 o
  10   1   6       20.39       21.47      3.73 o
  11   1   6       10.40       16.67      3.71 o
 -14   2   6       12.56        4.32     12.45 o
 -13   2   6        5.23        2.98      2.25 o
 -12   2   6        0.78        3.05      1.93 o
 -11   2   6       17.31       17.31      4.47 o
 -10   2   6       48.36       39.83      2.46 o
  -9   2   6        1.79        0.74      0.74 o
  -8   2   6       16.82       15.89      1.05 o
  -7   2   6       39.70       38.87      1.77 o
  -6   2   6      155.80      156.89      6.51 o
  -5   2   6      134.45      124.96      5.73 o
  -4   2   6        1.94        2.18      0.73 o
  -3   2   6       65.56       68.39      2.72 o
  -2   2   6      288.36      311.09      9.32 o
  -1   2   6      230.00      231.49      5.28 o
   0   2   6      343.07      362.69     11.80 o
   1   2   6      160.23      157.05      7.10 o
   2   2   6       74.93       79.43      2.38 o
   3   2   6       44.65       46.92      1.55 o
   4   2   6        5.97        5.28      0.49 o
   5   2   6        7.85       10.56      0.70 o
   6   2   6       32.67       30.94      1.48 o
   7   2   6       39.53       39.17      2.04 o
   8   2   6        3.93        5.57      1.26 o
   9   2   6        0.80       -0.05      1.24 o
  10   2   6        3.05        5.34      2.72 o
  11   2   6       10.52       13.68      4.03 o
 -13   3   6        8.73        3.92      5.34 o
 -12   3   6       14.80       14.05      2.23 o
 -11   3   6        4.00        4.82      2.13 o
 -10   3   6        8.58        7.96      1.31 o
  -9   3   6        0.21        0.33      1.11 o
  -8   3   6       41.12       41.46      2.22 o
  -7   3   6      225.94      218.94      9.52 o
  -6   3   6       50.81       50.23      1.93 o
  -5   3   6      192.21      191.50      7.39 o
  -4   3   6      204.08      194.59      9.66 o
  -3   3   6      156.63      158.29      3.50 o
  -2   3   6       51.37       58.21      2.81 o
  -1   3   6       21.74       22.68      0.89 o
   0   3   6       39.70       36.19      1.43 o
   1   3   6      607.35      656.90     31.88 o
   2   3   6      105.14      104.72      4.63 o
   3   3   6      125.33      141.96      5.22 o
   4   3   6       93.00      109.31      3.30 o
   5   3   6       85.71       85.66      2.47 o
   6   3   6       90.81       98.30      3.42 o
   7   3   6        9.63        9.03      1.13 o
   8   3   6       13.22       14.19      1.59 o
   9   3   6       11.68       12.89      3.07 o
  10   3   6        5.97       11.72      3.01 o
  11   3   6        4.93        8.10      6.18 o
 -13   4   6        3.23        1.20      3.96 o
 -12   4   6        0.85        0.89      2.19 o
 -11   4   6        7.49        6.73      2.56 o
 -10   4   6        8.83        8.82      1.51 o
  -9   4   6        3.09        4.95      1.22 o
  -8   4   6       66.88       62.22      1.83 o
  -7   4   6       51.58       46.45      1.25 o
  -6   4   6      231.70      234.89      9.71 o
  -5   4   6      365.83      366.15     20.72 o
  -4   4   6       28.67       31.92      2.67 o
  -3   4   6      100.43       89.63      2.47 o
  -2   4   6      272.97      260.11      8.70 o
  -1   4   6       36.91       40.24      2.29 o
   0   4   6      170.54      192.54      3.64 o
   1   4   6       19.26       20.68      1.25 o
   2   4   6       34.36       39.30      3.65 o
   3   4   6      396.06      432.53     15.67 o
   4   4   6      165.33      185.77      4.98 o
   5   4   6       17.17       15.39      1.00 o
   6   4   6       18.91       21.78      1.32 o
   7   4   6        6.29        8.41      1.36 o
   8   4   6       12.85       15.06      2.10 o
   9   4   6        1.98        4.60      2.80 o
  10   4   6        2.34        0.14      2.71 o
  11   4   6        2.64       -5.72      5.72 o
 -13   5   6       10.59       14.51      6.20 o
 -12   5   6        7.67        8.42      3.64 o
 -11   5   6        2.64        5.67      2.01 o
 -10   5   6        6.15        6.29      2.50 o
  -9   5   6       21.31       23.09      3.57 o
  -8   5   6       32.30       36.53      1.79 o
  -7   5   6      109.47      109.23      4.53 o
  -6   5   6       41.47       39.98      2.22 o
  -5   5   6      227.80      223.15     12.23 o
  -4   5   6      105.66      108.52      4.43 o
  -3   5   6       92.59       98.92      4.33 o
  -2   5   6       80.96       84.51      4.48 o
  -1   5   6       94.89       98.25      4.54 o
   0   5   6      149.29      163.12      3.74 o
   1   5   6      339.29      375.47      8.17 o
   2   5   6       20.65       19.46      1.60 o
   3   5   6       13.28       14.11      1.18 o
   4   5   6      161.14      178.17      3.88 o
   5   5   6       17.02       17.83      1.04 o
   6   5   6       68.34       77.31      2.33 o
   7   5   6       17.15       17.79      1.77 o
   8   5   6        8.06       14.27      4.26 o
   9   5   6       10.47       10.75      3.21 o
  10   5   6        2.53        4.99      4.36 o
 -12   6   6        0.17       -1.62      2.92 o
 -11   6   6        1.86        0.23      2.42 o
 -10   6   6       11.55       12.61      2.43 o
  -9   6   6        3.25        3.92      1.20 o
  -8   6   6       40.13       47.48      2.72 o
  -7   6   6       10.92       10.69      0.67 o
  -6   6   6       22.38       23.79      1.95 o
  -5   6   6       83.59       87.82      4.72 o
  -4   6   6       18.60       19.27      1.43 o
  -3   6   6       21.32       19.76      1.23 o
  -2   6   6       51.38       55.48      3.39 o
  -1   6   6       74.54       79.80      3.22 o
   0   6   6      106.44      120.64      5.27 o
   1   6   6      236.18      252.30      6.03 o
   2   6   6       39.10       46.49      1.81 o
   3   6   6      212.23      239.53      8.03 o
   4   6   6       25.29       27.93      1.76 o
   5   6   6        5.76        7.31      1.00 o
   6   6   6       29.41       32.50      1.58 o
   7   6   6        4.49        7.03      3.66 o
   8   6   6       12.03        5.98      4.37 o
   9   6   6        6.55        4.00      2.36 o
  10   6   6        7.26        2.82      3.92 o
 -12   7   6        4.27        2.04      4.63 o
 -11   7   6        8.93       14.30      2.99 o
 -10   7   6        3.54        4.63      1.91 o
  -9   7   6       15.18       15.29      1.77 o
  -8   7   6       35.34       34.29      2.73 o
  -7   7   6       29.93       32.93      1.41 o
  -6   7   6       20.09       20.42      1.80 o
  -5   7   6        1.43        3.21      0.98 o
  -4   7   6      143.74      155.74      7.89 o
  -3   7   6       85.24       89.35      4.18 o
  -2   7   6        9.88        6.97      1.16 o
  -1   7   6       58.67       62.33      2.59 o
   0   7   6       47.63       53.21      3.32 o
   1   7   6       42.72       41.88      1.79 o
   2   7   6       16.23       18.47      1.21 o
   3   7   6       53.75       56.17      2.50 o
   4   7   6      112.93      126.86      7.61 o
   5   7   6        2.27        2.13      1.14 o
   6   7   6       12.18       16.89      3.29 o
   7   7   6        1.58        1.27      3.59 o
   8   7   6        8.55        7.25      3.27 o
   9   7   6       12.03       11.02      3.70 o
 -11   8   6        0.96       -1.69      2.04 o
 -10   8   6        3.15        3.49      2.29 o
  -9   8   6        3.19        6.81      2.12 o
  -8   8   6        1.08        0.68      1.15 o
  -7   8   6        5.38        6.18      0.99 o
  -6   8   6        8.52       10.29      0.88 o
  -5   8   6       36.36       35.42      1.62 o
  -4   8   6        9.35        9.65      1.07 o
  -3   8   6       14.86       17.99      1.40 o
  -2   8   6        9.61       11.73      1.23 o
  -1   8   6       23.46       22.90      1.77 o
   0   8   6       31.69       33.54      1.67 o
   1   8   6       28.45       26.51      1.67 o
   2   8   6        9.73       11.35      1.22 o
   3   8   6       55.15       54.42      5.89 o
   4   8   6        2.34        4.92      1.25 o
   5   8   6        9.91       11.87      3.34 o
   6   8   6        7.92        6.93      2.99 o
   7   8   6        0.40       -3.43      3.76 o
   8   8   6        2.78        6.50      4.61 o
 -10   9   6        2.17       -2.80      5.19 o
  -9   9   6       12.01       13.15      4.88 o
  -8   9   6        3.00        1.48      1.79 o
  -7   9   6       22.62       22.29      2.03 o
  -6   9   6        1.10        1.07      1.14 o
  -5   9   6        7.85       11.05      1.71 o
  -4   9   6       12.14       11.00      1.44 o
  -3   9   6       12.49       14.13      1.65 o
  -2   9   6       10.97        6.12      1.29 o
  -1   9   6        5.55        7.83      1.15 o
   0   9   6       28.28       27.67      1.65 o
   1   9   6       23.58       20.25      1.47 o
   2   9   6       14.78       17.70      2.59 o
   3   9   6        1.83        1.82      1.46 o
   4   9   6        0.35        0.08      1.38 o
   5   9   6        9.23       10.76      3.49 o
   6   9   6        1.44       -5.63      5.63 o
   7   9   6        1.67        2.58      6.55 o
  -9  10   6        0.99        0.28      2.98 o
  -8  10   6        1.62       -1.08      2.55 o
  -7  10   6        2.54        2.05      2.24 o
  -6  10   6       15.37       20.33      2.15 o
  -5  10   6        9.93       14.79      2.27 o
  -4  10   6        1.69        0.37      1.24 o
  -3  10   6        1.62        2.14      1.27 o
  -2  10   6        2.52        3.11      1.43 o
  -1  10   6        3.39        3.55      1.64 o
   0  10   6        1.34        3.45      1.51 o
   1  10   6        8.02        7.74      1.40 o
   2  10   6       11.89       11.28      1.63 o
   3  10   6        6.74        5.51      1.67 o
   4  10   6        0.83        2.90      2.13 o
   5  10   6        2.01        3.99      3.37 o
   6  10   6        5.09       11.14      5.37 o
  -7  11   6        2.75       -0.18      1.93 o
  -6  11   6        2.91        6.32      2.67 o
  -5  11   6        1.83        3.81      3.66 o
  -4  11   6        2.38       -1.38      1.78 o
  -3  11   6        9.61       15.22      1.91 o
  -2  11   6        1.20        0.07      1.94 o
  -1  11   6       15.60       21.49      1.90 o
   0  11   6        0.74        0.99      1.68 o
   1  11   6       19.95       25.70      2.52 o
   2  11   6        1.69        2.83      2.51 o
   3  11   6        1.31        0.28      2.29 o
   4  11   6        1.96        0.63      3.49 o
   5  11   6        5.75        4.90      6.19 o
  -4  12   6        0.12       -1.29      3.09 o
  -3  12   6        2.55       -3.61      4.35 o
  -2  12   6       12.19       21.29      3.46 o
  -1  12   6        0.91       -4.10      4.10 o
   0  12   6        1.65        5.22      2.07 o
   1  12   6        1.52        1.33      1.47 o
   2  12   6        4.85       -4.28      8.45 o
  -7  -8   7        4.10        1.43      4.75 o
  -6  -8   7        7.86       10.91      3.35 o
   0  -8   7        1.51       -1.47      2.78 o
   1  -8   7       11.55        6.26      2.95 o
  -9  -7   7        8.96       11.15      1.46 o
  -8  -7   7       17.67       16.98      2.23 o
  -7  -7   7        3.98        2.13      2.25 o
  -6  -7   7       51.93       53.54      3.11 o
  -5  -7   7       11.93       11.02      1.85 o
  -4  -7   7       62.69       67.21      4.85 o
   0  -7   7       54.20       40.18      3.99 o
   1  -7   7       46.10       27.96      5.04 o
   2  -7   7        0.90       -1.05      2.39 o
   3  -7   7       26.99       25.50      4.95 o
   5  -7   7        7.07        6.46      1.42 o
   6  -7   7        9.76       10.23      1.99 o
   7  -7   7        3.30        0.14      2.08 o
 -10  -6   7       16.29       24.06      3.21 o
  -9  -6   7       11.92       12.50      1.96 o
  -8  -6   7       39.10       36.45      4.68 o
  -7  -6   7       21.16       24.72      4.50 o
  -6  -6   7       11.04       13.04      7.25 o
  -5  -6   7       23.09       23.99      2.01 o
  -4  -6   7      122.93      120.77      4.37 o
  -3  -6   7       75.08       76.37      4.39 o
  -2  -6   7       81.29       81.26      4.72 o
  -1  -6   7       27.77       26.44      3.88 o
   0  -6   7       49.02       30.99      3.19 o
   1  -6   7      145.83      104.41      6.77 o
   2  -6   7       37.08       30.07      4.05 o
   3  -6   7       88.75       74.80      3.99 o
   4  -6   7        5.57        6.22      1.98 o
   5  -6   7       65.81       59.75      5.31 o
   6  -6   7        4.16        4.05      2.79 o
   7  -6   7        1.48        1.28      2.11 o
   8  -6   7        3.62        8.92      6.94 o
   9  -6   7        5.18        4.48      2.86 o
 -11  -5   7        5.90        5.08      2.87 o
 -10  -5   7       13.42       10.59      2.02 o
  -9  -5   7       53.32       47.61      3.52 o
  -8  -5   7       11.43       11.90      3.03 o
  -7  -5   7       20.86       21.82      2.23 o
  -6  -5   7       86.21       90.05      4.79 o
  -5  -5   7      191.15      218.65      5.31 o
  -4  -5   7      100.31       92.75      2.79 o
  -3  -5   7       80.35       75.00      2.27 o
  -2  -5   7       20.12       20.42      3.80 o
  -1  -5   7        9.28        9.29      0.71 o
   0  -5   7      211.61      193.00     11.53 o
   1  -5   7      178.38      171.36      8.05 o
   2  -5   7        0.79        0.49      0.67 o
   3  -5   7      190.17      179.60     11.58 o
   4  -5   7        7.98        6.20      1.40 o
   5  -5   7        1.46        4.24      1.30 o
   6  -5   7        2.91        0.67      1.32 o
   7  -5   7        0.37       -0.89      2.09 o
   8  -5   7       29.24       28.63      3.04 o
   9  -5   7        6.50        5.80      3.45 o
  10  -5   7        0.10        1.21      3.44 o
 -12  -4   7       15.41       16.72      2.96 o
 -11  -4   7        5.44        7.24      2.85 o
 -10  -4   7       14.09       15.92      1.56 o
  -9  -4   7        7.92        6.83      1.38 o
  -8  -4   7       26.15       26.93      1.46 o
  -7  -4   7       20.60       17.23      1.10 o
  -6  -4   7      325.70      381.85      8.28 o
  -5  -4   7      102.77      117.65      5.50 o
  -4  -4   7       76.43       83.16      4.71 o
  -3  -4   7       21.45       18.98      1.20 o
  -2  -4   7      172.68      172.83     11.17 o
  -1  -4   7       17.30       13.31      0.86 o
   0  -4   7       35.40       28.04      1.61 o
   1  -4   7      193.98      182.65      6.42 o
   2  -4   7       27.13       24.26      1.47 o
   3  -4   7      155.98      150.28      4.95 o
   4  -4   7       21.62       14.35      1.14 o
   5  -4   7       34.27       32.46      1.66 o
   6  -4   7       12.15       12.06      1.22 o
   7  -4   7        6.56        9.44      1.59 o
   8  -4   7        5.60        0.59      1.79 o
   9  -4   7        5.82        4.51      2.88 o
  10  -4   7        6.47        9.47      3.20 o
 -12  -3   7       13.67       13.92      2.12 o
 -11  -3   7        1.51        3.59      1.63 o
 -10  -3   7       15.72       16.84      1.73 o
  -9  -3   7      115.91      113.03      8.37 o
  -8  -3   7       25.96       27.41      2.06 o
  -7  -3   7      155.05      154.80     13.83 o
  -6  -3   7       93.80      104.32      5.10 o
  -5  -3   7      347.12      368.07     19.95 o
  -4  -3   7       70.61       67.29      6.44 o
  -3  -3   7       97.92      102.37      5.17 o
  -2  -3   7      208.29      198.00     11.41 o
  -1  -3   7       51.82       47.13      2.68 o
   0  -3   7      125.34      123.55      3.29 o
   1  -3   7      221.32      206.77      7.74 o
   2  -3   7       78.78       72.37      2.91 o
   3  -3   7      341.62      327.30      7.81 o
   4  -3   7        3.85        3.65      0.95 o
   5  -3   7       31.30       28.59      1.47 o
   6  -3   7       24.61       20.04      1.42 o
   7  -3   7       16.95       15.80      2.86 o
   8  -3   7       24.86       21.25      2.08 o
   9  -3   7        1.24       -0.13      2.98 o
  10  -3   7        1.19       -0.36      4.00 o
 -13  -2   7        1.05        8.49      3.44 o
 -12  -2   7        6.67       14.29      5.37 o
 -11  -2   7       10.11       10.47      2.28 o
 -10  -2   7        0.77        0.77      1.28 o
  -9  -2   7       32.13       34.43      2.53 o
  -8  -2   7       16.31       17.52      1.17 o
  -7  -2   7      110.60      105.32      8.67 o
  -6  -2   7      329.45      359.51     22.98 o
  -5  -2   7      125.93      137.59      7.10 o
  -4  -2   7      117.06      123.90      8.35 o
  -3  -2   7       14.10       15.09      1.52 o
  -2  -2   7       31.64       35.11      2.93 o
  -1  -2   7      159.47      160.67      6.06 o
   0  -2   7       89.95       84.99      2.29 o
   1  -2   7      252.88      255.53      6.33 o
   2  -2   7      130.06      130.15      3.19 o
   3  -2   7      158.94      171.70      3.93 o
   4  -2   7        0.49       -0.36      1.13 o
   5  -2   7        4.76        3.82      0.99 o
   6  -2   7       69.10       70.03      3.29 o
   7  -2   7       18.62       17.56      2.20 o
   8  -2   7        1.28        0.19      1.47 o
   9  -2   7       15.19       14.52      3.33 o
  10  -2   7       12.54        8.68      3.40 o
  11  -2   7        3.32        3.87      3.32 o
 -13  -1   7        5.43        3.50      2.61 o
 -12  -1   7       11.56       10.76      2.58 o
 -11  -1   7        0.32        2.80      2.02 o
 -10  -1   7       21.75       22.98      2.01 o
  -9  -1   7       52.49       61.30      2.17 o
  -8  -1   7      119.33      131.66      4.32 o
  -7  -1   7       27.96       22.64      1.21 o
  -6  -1   7      526.32      580.32     42.32 o
  -5  -1   7       65.58       65.46      4.35 o
  -4  -1   7      310.60      314.32     15.38 o
  -3  -1   7      245.49      246.86     13.71 o
  -2  -1   7       75.60       72.75      4.57 o
  -1  -1   7      224.46      226.43      9.51 o
   0  -1   7       51.57       51.53      1.86 o
   1  -1   7       71.37       69.73      1.91 o
   2  -1   7      290.22      323.10     12.48 o
   3  -1   7      272.86      300.14     10.73 o
   4  -1   7       87.93       85.95      3.56 o
   5  -1   7       26.92       23.67      1.71 o
   6  -1   7        9.69        7.97      1.59 o
   7  -1   7       13.79       17.04      1.78 o
   8  -1   7       10.07        5.91      1.52 o
   9  -1   7        0.26        3.82      2.13 o
  10  -1   7        2.61        3.02      3.05 o
  11  -1   7       14.39       10.55      3.27 o
 -14   0   7       14.53       17.14      7.12 o
 -13   0   7        1.27        0.87      2.15 o
 -12   0   7        2.62       10.37      3.05 o
 -11   0   7       22.67       24.34      2.11 o
 -10   0   7        3.44        2.37      1.25 o
  -9   0   7       41.09       46.07      3.39 o
  -8   0   7        3.72        6.06      1.93 o
  -7   0   7       98.57      112.61      9.99 o
  -6   0   7      126.49      121.40      7.51 o
  -5   0   7       72.62       70.65      5.97 o
  -4   0   7        8.21        4.67      0.82 o
  -2   0   7      198.29      194.04      9.82 o
  -1   0   7      121.54      133.15      4.23 o
   0   0   7        3.00        3.77      0.49 o
   1   0   7      254.32      285.89      5.83 o
   2   0   7      157.71      186.08      8.17 o
   3   0   7      259.79      282.86     10.68 o
   4   0   7        1.69        1.53      0.75 o
   5   0   7       62.59       67.18      3.40 o
   6   0   7       87.68       89.48      3.57 o
   7   0   7        6.30        7.64      1.05 o
   8   0   7        3.59        2.24      1.23 o
   9   0   7        9.55       12.55      2.37 o
  10   0   7       16.09       15.30      3.40 o
 -14   1   7        8.14        4.51      4.76 o
 -13   1   7        5.64        3.61      4.11 o
 -12   1   7       11.61       15.00      5.47 o
 -11   1   7        0.34        0.87      2.41 o
 -10   1   7       22.05       21.56      1.89 o
  -9   1   7       50.93       54.42      3.78 o
  -8   1   7      118.37      136.96      5.81 o
  -7   1   7       28.07       26.10      2.32 o
  -6   1   7      528.08      510.79     26.99 o
  -5   1   7       70.20       63.30      3.03 o
  -4   1   7      305.65      305.45     12.11 o
  -3   1   7      244.65      279.00      7.71 o
  -2   1   7       77.00       81.12      1.60 o
  -1   1   7      226.89      251.33      4.83 o
   0   1   7       53.19       56.29      3.10 o
   1   1   7       70.56       73.43      3.22 o
   2   1   7      293.24      340.52     10.07 o
   3   1   7      275.46      321.74     13.46 o
   4   1   7       87.46       96.15      3.26 o
   5   1   7       27.58       29.96      2.28 o
   6   1   7        9.94        9.11      1.84 o
   7   1   7       14.53       15.10      1.52 o
   8   1   7       10.59        8.29      1.49 o
   9   1   7        0.19       -0.83      1.96 o
  10   1   7        2.61        2.31      4.50 o
  11   1   7       14.51       17.07      5.62 o
 -13   2   7        1.09        3.44      3.16 o
 -12   2   7        6.41        8.71      2.69 o
 -11   2   7        9.82       11.53      2.21 o
 -10   2   7        0.87        2.56      0.89 o
  -9   2   7       32.21       32.71      1.53 o
  -8   2   7       15.77       18.40      1.28 o
  -7   2   7      108.80      104.53      3.61 o
  -6   2   7      325.11      316.17     12.81 o
  -5   2   7      125.74      120.43      5.10 o
  -4   2   7      120.15      127.20      3.71 o
  -3   2   7       12.57       15.40      1.09 o
  -2   2   7       33.14       38.65      3.77 o
  -1   2   7      156.93      191.02      5.42 o
   0   2   7       92.48      104.17      3.67 o
   1   2   7      251.11      271.61      9.91 o
   2   2   7      130.88      151.02      6.48 o
   3   2   7      157.25      186.45      3.69 o
   4   2   7        0.55        0.18      0.87 o
   5   2   7        4.08        4.71      1.11 o
   6   2   7       71.81       70.86      2.82 o
   7   2   7       19.14       16.11      1.72 o
   8   2   7        1.29        2.80      2.28 o
   9   2   7       15.22       13.97      2.62 o
  10   2   7       12.31       10.48      3.10 o
  11   2   7        3.48       -5.16      5.16 o
 -13   3   7        9.05        7.04      5.71 o
 -12   3   7       13.83       13.70      2.86 o
 -11   3   7        1.48        2.03      1.54 o
 -10   3   7       15.81       16.43      1.56 o
  -9   3   7      113.51      106.74      4.75 o
  -8   3   7       24.79       27.29      1.41 o
  -7   3   7      155.26      143.72      6.34 o
  -6   3   7       94.76       90.46      3.81 o
  -5   3   7      350.91      349.29     11.07 o
  -4   3   7       71.58       68.75      3.63 o
  -3   3   7       97.47      110.86      2.93 o
  -2   3   7      212.31      220.69     10.13 o
  -1   3   7       56.01       65.17      1.66 o
   0   3   7      123.83      146.06      6.06 o
   1   3   7      220.77      232.25     12.91 o
   2   3   7       79.96       87.46      3.76 o
   3   3   7      347.14      381.53     13.13 o
   4   3   7        3.79        5.27      1.07 o
   5   3   7       31.67       29.55      2.43 o
   6   3   7       24.83       21.80      1.68 o
   7   3   7       17.59       19.14      3.00 o
   8   3   7       25.30       24.72      3.38 o
   9   3   7        1.11        0.67      2.34 o
  10   3   7        1.18        1.33      2.45 o
 -13   4   7        0.20        0.39      3.15 o
 -12   4   7       15.09       15.63      2.73 o
 -11   4   7        5.17        4.55      1.97 o
 -10   4   7       14.42       17.37      1.97 o
  -9   4   7        7.93        6.39      1.49 o
  -8   4   7       25.63       24.03      1.45 o
  -7   4   7       19.50       14.24      1.43 o
  -6   4   7      323.24      326.89     17.07 o
  -5   4   7      102.47      113.35      4.89 o
  -4   4   7       75.23       79.31      3.99 o
  -3   4   7       21.14       18.14      0.78 o
  -2   4   7      176.76      183.60      8.91 o
  -1   4   7       17.33       19.23      0.86 o
   0   4   7       34.04       30.07      1.82 o
   1   4   7      192.47      219.35     11.28 o
   2   4   7       24.88       30.16      1.48 o
   3   4   7      156.38      174.43      7.77 o
   4   4   7       21.22       21.00      1.71 o
   5   4   7       33.74       36.12      1.99 o
   6   4   7       12.20       12.87      0.97 o
   7   4   7        6.89        7.47      1.98 o
   8   4   7        5.61        9.17      2.94 o
   9   4   7        5.55        4.95      2.49 o
  10   4   7        6.44        4.83      6.15 o
 -12   5   7        4.08        2.59      3.64 o
 -11   5   7        5.81        7.15      2.98 o
 -10   5   7       12.95       12.63      3.53 o
  -9   5   7       52.89       42.05      2.55 o
  -8   5   7       11.73        8.15      1.48 o
  -7   5   7       20.84       19.76      1.16 o
  -6   5   7       87.74       90.79      4.61 o
  -5   5   7      191.23      206.73     11.09 o
  -4   5   7      102.87       94.44      3.53 o
  -3   5   7       81.16       74.79      3.82 o
  -2   5   7       20.36       19.06      1.45 o
  -1   5   7        8.05        9.49      1.34 o
   0   5   7      213.18      256.45      4.82 o
   1   5   7      177.28      206.74      7.57 o
   2   5   7        0.66        1.04      1.04 o
   3   5   7      189.90      221.10      7.94 o
   4   5   7        8.66        6.83      1.43 o
   5   5   7        1.57        1.59      0.47 o
   6   5   7        2.88        0.76      0.87 o
   7   5   7        0.50        2.27      2.92 o
   8   5   7       29.20       36.87      3.58 o
   9   5   7        6.32       10.98      4.42 o
  10   5   7        0.10       -5.01      5.01 o
 -12   6   7        4.19        5.42      3.38 o
 -11   6   7        1.43       -0.52      2.59 o
 -10   6   7       16.54       14.86      2.24 o
  -9   6   7       11.83       10.78      1.80 o
  -8   6   7       38.67       39.83      2.48 o
  -7   6   7       21.02       22.20     10.20 o
  -6   6   7       11.03       10.44      1.07 o
  -5   6   7       23.11       24.59      1.39 o
  -4   6   7      121.01      121.93      5.40 o
  -3   6   7       75.68       77.23      4.08 o
  -2   6   7       82.37       87.10      5.12 o
  -1   6   7       28.21       31.02      1.47 o
   0   6   7       47.62       46.50      2.54 o
   1   6   7      143.06      157.04      5.45 o
   2   6   7       35.04       39.10      1.42 o
   3   6   7       89.35       94.74      2.85 o
   4   6   7        5.61        8.42      1.83 o
   5   6   7       65.24       73.08      4.20 o
   6   6   7        3.73        3.99      1.91 o
   7   6   7        1.64       -2.47      2.47 o
   8   6   7        3.56        4.81      2.78 o
   9   6   7        5.16        7.70      5.01 o
 -11   7   7        0.58       -0.74      2.32 o
 -10   7   7        4.87        3.48      2.02 o
  -9   7   7        9.39       13.20      1.58 o
  -8   7   7       17.25       14.51      1.45 o
  -7   7   7        3.98        4.88      0.78 o
  -6   7   7       52.04       63.65      4.16 o
  -5   7   7       11.91       13.24      1.08 o
  -4   7   7       64.51       65.74      2.79 o
  -3   7   7       42.13       41.38      2.08 o
  -2   7   7       48.46       51.32      2.58 o
  -1   7   7       19.62       21.13      1.70 o
   0   7   7       53.39       64.52      2.93 o
   1   7   7       45.29       44.74      1.63 o
   2   7   7        0.97        0.61      0.80 o
   3   7   7       25.78       27.44      1.29 o
   4   7   7       23.73       25.57      1.29 o
   5   7   7        7.21       10.19      1.86 o
   6   7   7        9.87        9.89      2.84 o
   7   7   7        3.57        3.73      2.53 o
   8   7   7       18.90       16.41      3.28 o
 -10   8   7        3.43       -2.05      2.48 o
  -9   8   7        1.19        1.83      7.42 o
  -8   8   7        3.42        1.63      2.02 o
  -7   8   7        3.97        2.08      1.44 o
  -6   8   7        8.39        7.28      1.37 o
  -5   8   7       25.14       21.89      1.39 o
  -4   8   7       32.41       32.04      1.80 o
  -3   8   7       75.32       68.89      5.19 o
  -2   8   7        2.02       -1.31      1.31 o
  -1   8   7       40.14       40.32      3.07 o
   0   8   7        1.38        0.08      0.93 o
   1   8   7       12.31       13.17      1.51 o
   2   8   7       14.30       15.74      2.11 o
   3   8   7        6.90        7.31      2.15 o
   4   8   7        7.54       12.91      1.93 o
   5   8   7       35.57       57.81      5.50 o
   6   8   7        0.72       -0.31      3.46 o
   7   8   7        1.81       -0.53      3.16 o
   8   8   7        0.44       -7.13      7.13 o
  -9   9   7        4.63        1.80      3.19 o
  -8   9   7       10.78        8.42      2.60 o
  -7   9   7       13.66       14.38      2.73 o
  -6   9   7       10.81       12.42      1.75 o
  -5   9   7        0.05       -0.04      1.11 o
  -4   9   7        5.45        3.90      1.55 o
  -3   9   7        3.94        7.23      1.67 o
  -2   9   7        4.90        2.20      1.29 o
  -1   9   7       19.09       18.58      2.32 o
   0   9   7       14.71       15.89      1.65 o
   1   9   7       13.35       16.77      2.33 o
   2   9   7       12.03       13.16      2.36 o
   3   9   7        4.36        2.37      1.93 o
   4   9   7        0.84        5.05      3.67 o
   5   9   7        7.58        7.78      3.01 o
   6   9   7        1.30        0.94      4.16 o
   7   9   7        2.93       -5.90      5.90 o
  -8  10   7        0.18       -4.71      7.73 o
  -7  10   7        2.47        3.76      3.11 o
  -6  10   7        7.29        5.93      2.40 o
  -5  10   7        1.88       -1.26      1.67 o
  -4  10   7        6.67        7.32      1.86 o
  -3  10   7        5.26        7.35      1.80 o
  -2  10   7        7.55        9.81      1.53 o
  -1  10   7        5.93        5.27      1.57 o
   0  10   7        8.05       10.71      7.54 o
   1  10   7       11.56       12.55      1.81 o
   2  10   7        2.40        1.30      1.85 o
   3  10   7        1.05       -0.94      2.52 o
   4  10   7        2.10        3.58      3.34 o
   5  10   7        1.80        6.86      5.94 o
  -6  11   7        2.39        3.14      5.02 o
  -5  11   7        3.35        1.25      2.08 o
  -4  11   7        9.57       10.51      3.32 o
  -3  11   7        6.30        6.97      2.42 o
  -2  11   7        6.10        6.75      1.93 o
  -1  11   7       11.88       15.22      2.03 o
   0  11   7        6.20        0.50      2.58 o
   1  11   7        8.14        6.74      3.09 o
   2  11   7        0.66        1.29      2.49 o
   3  11   7        2.09        0.60      1.60 o
  -3  12   7        3.79        6.77      4.47 o
  -2  12   7       12.12       26.52      7.98 o
  -1  12   7        0.29       -1.97      2.36 o
   0  12   7        0.87       -1.29      5.50 o
  -7  -8   8        5.92        7.39      3.43 o
  -9  -7   8        0.33        0.25      3.00 o
  -8  -7   8        6.35        4.06      2.54 o
  -7  -7   8       14.78       13.66      2.20 o
  -6  -7   8        8.21       10.29      2.37 o
  -5  -7   8        7.92        9.32      1.86 o
  -4  -7   8       15.92       14.59      3.51 o
  -3  -7   8       13.90       11.46      3.84 o
   0  -7   8        4.74        3.71      2.95 o
   1  -7   8       37.08       28.36      4.15 o
   2  -7   8       58.89       43.80      4.91 o
   7  -7   8        0.99        4.94      3.93 o
   8  -7   8        5.01        6.72      4.45 o
 -10  -6   8       16.04       12.46      2.86 o
  -9  -6   8        6.17        4.78      2.91 o
  -8  -6   8       21.23       21.54      4.63 o
  -7  -6   8       31.60       34.31      2.06 o
  -6  -6   8        5.14        5.59      1.34 o
  -5  -6   8        7.57        8.06      1.32 o
  -4  -6   8       83.00       78.75      3.80 o
  -3  -6   8       13.74       18.24      1.65 o
  -2  -6   8       25.68       29.02      3.80 o
  -1  -6   8       41.62       33.18      2.55 o
   0  -6   8       83.38       59.62      5.04 o
   1  -6   8        4.89        1.06      2.28 o
   2  -6   8        3.05        1.52      0.49 o
   3  -6   8       46.12       40.09      2.27 o
   4  -6   8        9.73       11.38      1.62 o
   5  -6   8       41.56       36.15      3.95 o
   6  -6   8        6.74        6.27      2.54 o
   7  -6   8        1.40        2.90      3.02 o
   8  -6   8        0.51        5.81      6.07 o
 -11  -5   8        5.28        3.55      3.07 o
 -10  -5   8        4.62       10.11      2.95 o
  -9  -5   8       19.46       20.12      2.19 o
  -8  -5   8       10.56        9.76      1.89 o
  -7  -5   8        7.33        6.38      1.49 o
  -6  -5   8       57.28       51.54      2.50 o
  -5  -5   8       43.54       41.89      1.99 o
  -4  -5   8       28.39       29.45      1.62 o
  -3  -5   8       50.99       43.44      1.79 o
  -2  -5   8       46.79       45.68      2.28 o
  -1  -5   8       61.24       56.88      5.55 o
   0  -5   8       14.48       11.12      1.11 o
   1  -5   8      152.10      146.64      9.18 o
   2  -5   8       67.12       62.96      5.94 o
   3  -5   8       60.22       50.75      2.47 o
   4  -5   8        9.21        7.50      1.40 o
   5  -5   8       11.74        9.17      2.16 o
   6  -5   8       38.84       34.23      3.36 o
   7  -5   8       18.03       19.82      2.86 o
   8  -5   8        5.67        6.34      2.64 o
   9  -5   8        0.56       -0.54      4.52 o
 -12  -4   8       23.98       30.70      4.96 o
 -11  -4   8        0.15        3.96      3.28 o
 -10  -4   8        0.91       -1.40      2.89 o
  -9  -4   8       32.53       31.13      4.67 o
  -8  -4   8       20.69       26.69      2.24 o
  -7  -4   8       10.03       12.43      1.69 o
  -6  -4   8       74.62       78.68      5.48 o
  -5  -4   8        7.56        5.98      1.34 o
  -4  -4   8      127.67      123.99      3.54 o
  -3  -4   8       36.03       32.07      1.89 o
  -2  -4   8       31.97       32.02      2.38 o
  -1  -4   8       69.45       53.03      2.87 o
   0  -4   8       38.37       33.66      2.27 o
   1  -4   8       23.91       21.90      1.43 o
   2  -4   8      111.55      111.70      4.41 o
   3  -4   8        8.22        9.31      1.01 o
   4  -4   8       18.51       18.65      1.35 o
   5  -4   8       19.22       15.87      1.34 o
   6  -4   8        7.53        6.31      1.58 o
   7  -4   8        2.53        1.53      1.61 o
   8  -4   8       13.20        9.62      2.81 o
   9  -4   8       10.87        6.38      4.03 o
 -12  -3   8        1.63       -2.29      3.35 o
 -11  -3   8        9.38       14.66      3.25 o
 -10  -3   8       24.52       22.50      1.71 o
  -9  -3   8       53.76       50.19      6.31 o
  -8  -3   8       38.17       42.98      3.10 o
  -7  -3   8       71.87       75.30      3.53 o
  -6  -3   8       42.94       43.32      2.03 o
  -5  -3   8      169.30      187.27     12.31 o
  -4  -3   8       29.92       26.14      2.55 o
  -3  -3   8       67.58       57.83      5.32 o
  -2  -3   8      225.82      201.27      9.58 o
  -1  -3   8       84.14       83.10      5.10 o
   0  -3   8      196.03      185.03      6.04 o
   1  -3   8       39.54       37.48      2.53 o
   2  -3   8      121.56      115.16      3.22 o
   3  -3   8      116.76      109.83      3.22 o
   4  -3   8        9.01        6.00      1.38 o
   5  -3   8        2.02        1.86      0.95 o
   6  -3   8       23.28       20.72      2.09 o
   7  -3   8       33.94       32.32      2.30 o
   8  -3   8       13.16        9.91      6.22 o
   9  -3   8        0.13       -0.10      2.64 o
  10  -3   8        8.15       14.41      4.67 o
 -13  -2   8        1.04        0.07      3.47 o
 -12  -2   8       20.66       23.80      3.23 o
 -11  -2   8        0.62        2.48      3.89 o
 -10  -2   8       24.60       21.31      1.77 o
  -9  -2   8       51.15       54.65      4.76 o
  -8  -2   8        2.19        1.41      2.57 o
  -7  -2   8      133.56      139.70     10.33 o
  -6  -2   8       45.29       49.79      5.28 o
  -5  -2   8       41.14       38.81      3.50 o
  -4  -2   8       39.59       41.15      3.55 o
  -3  -2   8       33.79       32.95      1.89 o
  -2  -2   8       19.55       18.88      1.43 o
  -1  -2   8       29.54       27.85      1.88 o
   0  -2   8       67.74       62.53      3.84 o
   1  -2   8      340.00      330.47      6.92 o
   2  -2   8      179.62      170.19      4.33 o
   3  -2   8        9.95        8.01      1.15 o
   4  -2   8       12.64       12.86      1.28 o
   5  -2   8        5.61        5.42      1.49 o
   6  -2   8        9.15        8.56      1.35 o
   7  -2   8       10.23       10.03      1.58 o
   8  -2   8       11.74       12.93      2.03 o
   9  -2   8       12.25       14.23      3.26 o
  10  -2   8       13.56       10.34      7.98 o
 -13  -1   8        1.97        2.22      2.84 o
 -12  -1   8        2.85        7.43      3.48 o
 -11  -1   8       23.88       19.05      3.07 o
 -10  -1   8       54.48       57.05      2.32 o
  -9  -1   8       11.41       13.51      1.72 o
  -8  -1   8       36.81       34.58      4.69 o
  -7  -1   8      160.91      177.82     13.55 o
  -6  -1   8      191.91      215.41     17.38 o
  -5  -1   8       45.49       39.54      1.91 o
  -4  -1   8       61.13       53.40      3.86 o
  -3  -1   8      123.49      122.77     10.12 o
  -2  -1   8      688.26      696.97     39.00 o
  -1  -1   8       75.75       71.55      4.20 o
   0  -1   8       59.10       56.05      2.37 o
   1  -1   8       41.31       48.45      1.87 o
   2  -1   8      162.92      173.53      4.12 o
   3  -1   8       39.40       38.68      1.65 o
   4  -1   8       28.84       27.09      1.69 o
   5  -1   8       33.97       36.24      3.82 o
   6  -1   8       33.25       33.51      2.15 o
   7  -1   8        9.48       10.17      2.18 o
   8  -1   8       12.06       13.01      1.97 o
   9  -1   8        0.14        0.96      3.24 o
  10  -1   8        2.50        1.09      3.54 o
 -13   0   8        0.45        2.37      3.35 o
 -12   0   8        6.62        6.14      4.05 o
 -11   0   8        0.31       -0.19      1.44 o
 -10   0   8       40.31       50.41      4.50 o
  -9   0   8       46.75       66.52      3.88 o
  -8   0   8        7.99        8.38      1.37 o
  -7   0   8      164.41      163.68     11.94 o
  -6   0   8        2.93        4.21      1.02 o
  -5   0   8        0.20       -1.23      1.23 o
  -4   0   8       83.76       86.29      4.35 o
  -3   0   8       69.19       52.98      3.62 o
  -2   0   8        1.71        2.05      0.64 o
  -1   0   8      187.21      187.57      6.50 o
   0   0   8       12.13       12.07      0.99 o
   1   0   8      164.01      170.09      3.27 o
   2   0   8      185.78      196.16      4.58 o
   3   0   8       46.83       37.99      4.27 o
   4   0   8        2.82        1.09      0.59 o
   5   0   8       30.79       31.24      1.51 o
   6   0   8        0.06       -0.96      0.96 o
   7   0   8        0.25        0.50      1.69 o
   8   0   8        8.36       11.51      2.82 o
   9   0   8        6.97        9.87      2.98 o
  10   0   8        6.27        6.80      3.08 o
 -13   1   8        1.86        1.77      4.76 o
 -12   1   8        2.88       -1.28      3.54 o
 -11   1   8       23.83       30.74      4.87 o
 -10   1   8       54.37       64.46      2.88 o
  -9   1   8       10.94       12.20      1.51 o
  -8   1   8       36.71       37.66      3.86 o
  -7   1   8      163.22      169.61     12.12 o
  -6   1   8      192.01      204.74      8.67 o
  -5   1   8       45.88       46.64      2.63 o
  -4   1   8       60.09       53.30      3.99 o
  -3   1   8      125.00      132.79      3.90 o
  -2   1   8      689.12      747.51     12.82 o
  -1   1   8       76.88       78.40      2.04 o
   0   1   8       57.99       62.64      2.14 o
   1   1   8       41.02       50.08      2.03 o
   2   1   8      166.15      182.18      5.51 o
   3   1   8       41.38       42.28      2.14 o
   4   1   8       27.68       30.38      1.47 o
   5   1   8       33.95       36.85      2.28 o
   6   1   8       32.57       29.04      2.23 o
   7   1   8        9.15       12.59      4.53 o
   8   1   8       11.97       12.72      1.99 o
   9   1   8        0.14        1.48      1.93 o
  10   1   8        2.48        3.79      6.00 o
 -13   2   8        0.88        3.29      3.24 o
 -12   2   8       20.07       23.24      8.06 o
 -11   2   8        0.50       -0.84      2.50 o
 -10   2   8       24.65       21.67      1.79 o
  -9   2   8       51.73       55.91      2.01 o
  -8   2   8        2.54        3.46      0.83 o
  -7   2   8      132.56      124.91      9.08 o
  -6   2   8       45.42       45.55      1.90 o
  -5   2   8       42.67       41.75      1.65 o
  -4   2   8       40.09       44.71      1.25 o
  -3   2   8       31.90       37.34      1.17 o
  -2   2   8       20.03       18.48      1.72 o
  -1   2   8       30.23       39.61      1.29 o
   0   2   8       71.60       86.26      3.47 o
   1   2   8      342.49      370.77      9.92 o
   2   2   8      180.82      195.83      6.75 o
   3   2   8       10.20        9.58      0.91 o
   4   2   8       11.65       12.53      1.04 o
   5   2   8        5.91        6.56      1.03 o
   6   2   8        9.67        9.77      1.33 o
   7   2   8       10.18       12.09      2.79 o
   8   2   8       12.19       13.07      2.49 o
   9   2   8       11.96       17.59      4.62 o
  10   2   8       13.58        2.98      6.40 o
 -13   3   8        4.32        3.66      3.99 o
 -12   3   8        1.65        3.83      2.95 o
 -11   3   8        9.39       12.47      2.91 o
 -10   3   8       24.35       21.60      1.90 o
  -9   3   8       52.95       51.80      3.24 o
  -8   3   8       37.97       36.80      2.05 o
  -7   3   8       73.66       74.33      3.11 o
  -6   3   8       44.29       37.75      1.30 o
  -5   3   8      168.94      179.89      6.00 o
  -4   3   8       29.37       24.29      1.00 o
  -3   3   8       67.94       66.79      2.03 o
  -2   3   8      228.17      233.92     16.56 o
  -1   3   8       82.29       93.50      2.87 o
   0   3   8      193.98      221.88      8.25 o
   1   3   8       40.20       45.09      1.41 o
   2   3   8      122.12      133.59      3.10 o
   3   3   8      117.38      122.20      3.02 o
   4   3   8        9.32       11.46      1.38 o
   5   3   8        2.00        1.49      1.31 o
   6   3   8       23.23       22.17      1.55 o
   7   3   8       33.40       37.07      3.95 o
   8   3   8       12.82       15.20      3.75 o
   9   3   8        0.13        0.15      4.05 o
  10   3   8        8.09        2.46      6.47 o
 -12   4   8       23.46       17.09      3.46 o
 -11   4   8        0.17        0.48      3.28 o
 -10   4   8        0.91       -1.02      1.45 o
  -9   4   8       32.23       29.31      3.45 o
  -8   4   8       21.64       25.06      1.63 o
  -7   4   8       10.66        8.83      0.94 o
  -6   4   8       74.79       69.15      2.26 o
  -5   4   8        6.91        4.70      1.12 o
  -4   4   8      123.62      126.77      5.79 o
  -3   4   8       35.33       32.93      1.63 o
  -2   4   8       32.72       31.08      2.47 o
  -1   4   8       69.71       68.31      2.26 o
   0   4   8       39.93       49.06      3.22 o
   1   4   8       23.43       27.50      1.55 o
   2   4   8      112.17      131.72      7.55 o
   3   4   8        8.10        9.25      1.28 o
   4   4   8       17.89       18.11      2.35 o
   5   4   8       20.02       20.27      2.50 o
   6   4   8        7.97       10.13      1.94 o
   7   4   8        2.47        2.08      3.19 o
   8   4   8       13.52       21.88      4.36 o
   9   4   8       10.85       12.39      3.41 o
 -12   5   8        3.36       -1.41      3.55 o
 -11   5   8        5.30        3.06      2.69 o
 -10   5   8        4.32        8.07      1.73 o
  -9   5   8       19.47       19.04      1.80 o
  -8   5   8       10.61       10.29      1.43 o
  -7   5   8        7.20        8.36      1.17 o
  -6   5   8       59.09       55.64      2.41 o
  -5   5   8       42.76       41.19      1.54 o
  -4   5   8       28.54       29.72      1.54 o
  -3   5   8       49.66       46.12      1.73 o
  -2   5   8       45.93       45.82      2.36 o
  -1   5   8       58.49       59.46      3.59 o
   0   5   8       14.38       17.28      1.10 o
   1   5   8      152.95      183.81      8.51 o
   2   5   8       68.17       79.28      5.04 o
   3   5   8       59.60       62.78      2.55 o
   4   5   8        9.11        8.74      1.73 o
   5   5   8       11.77       13.55      2.97 o
   6   5   8       38.94       47.13      4.45 o
   7   5   8       17.75       16.49      3.57 o
   8   5   8        5.48        8.37      4.67 o
   9   5   8        0.55       -6.30      6.30 o
 -11   6   8        0.31       -0.13      2.18 o
 -10   6   8       15.97       18.48      4.02 o
  -9   6   8        6.23        4.13      3.40 o
  -8   6   8       21.57       20.71      1.62 o
  -7   6   8       32.48       35.68      2.45 o
  -6   6   8        5.20        4.78      1.07 o
  -5   6   8        7.19        8.54      1.26 o
  -4   6   8       79.90       76.79      1.97 o
  -3   6   8       14.75       18.24      1.68 o
  -2   6   8       26.13       28.67      1.73 o
  -1   6   8       41.39       39.01      1.94 o
   0   6   8       84.27       93.65      2.68 o
   1   6   8        5.26        4.68      0.61 o
   2   6   8        2.84        2.06      1.43 o
   3   6   8       45.67       50.62      2.41 o
   4   6   8        9.86       11.52      1.74 o
   5   6   8       41.86       46.42      5.13 o
   6   6   8        6.73        6.31      5.01 o
   7   6   8        1.38        5.00      3.26 o
   8   6   8        0.49        5.12      7.52 o
 -11   7   8        4.43       -0.15      1.63 o
 -10   7   8        2.63        0.70      1.76 o
  -9   7   8        0.39        1.59      1.99 o
  -8   7   8        6.32        4.34      1.85 o
  -7   7   8       14.61       14.13      1.57 o
  -6   7   8        8.54        8.26      1.47 o
  -5   7   8        7.98       10.66      1.21 o
  -4   7   8       16.16       16.36      1.62 o
  -3   7   8       13.87       14.07      1.16 o
  -2   7   8       30.12       32.69      2.40 o
  -1   7   8       11.78       11.33      1.73 o
   1   7   8       37.42       43.81      2.61 o
   2   7   8       58.89       62.97      2.31 o
   3   7   8       24.03       26.10      3.31 o
   4   7   8        6.25        8.72      1.72 o
   5   7   8        6.97       10.54      5.06 o
   6   7   8        9.68       13.55      4.14 o
   7   7   8        0.99        1.66      4.08 o
   8   7   8        4.89       -4.21      7.25 o
 -10   8   8        9.78        2.93      5.37 o
  -9   8   8        9.76       12.92      2.71 o
  -8   8   8        4.56        4.28      2.06 o
  -7   8   8        5.94        3.07      1.83 o
  -6   8   8        1.96        0.99      2.93 o
  -5   8   8        6.45        8.59      1.23 o
  -4   8   8       19.44       23.61      1.66 o
  -3   8   8       18.29       19.57      1.40 o
  -2   8   8        3.13        1.98      1.26 o
  -1   8   8       18.15       16.81      1.68 o
   0   8   8        8.30        8.43      1.35 o
   1   8   8       26.15       27.60      1.51 o
   2   8   8        1.65       -0.65      1.51 o
   3   8   8        0.01       -1.03      1.74 o
   4   8   8        0.42        0.30      1.80 o
   5   8   8       25.62       31.54      3.64 o
   6   8   8        1.69        3.73      3.24 o
   7   8   8        6.05        6.71      5.60 o
  -9   9   8        0.99        0.86      3.99 o
  -8   9   8        7.06       13.50      6.55 o
  -7   9   8        7.76       12.41      2.99 o
  -6   9   8       13.72       17.26      2.72 o
  -5   9   8        8.37        7.06      2.74 o
  -4   9   8        0.73        1.70      1.58 o
  -3   9   8        2.32        0.81      1.50 o
  -2   9   8       13.45       13.09      1.44 o
  -1   9   8        8.33        8.03      2.26 o
   0   9   8       11.21       15.08      1.70 o
   1   9   8        1.43        3.66      1.98 o
   2   9   8       14.67       17.12      2.46 o
   3   9   8        6.95       10.49      2.89 o
   4   9   8        4.58        3.77      3.06 o
   5   9   8        1.15        4.02      4.42 o
   6   9   8        2.70       -5.15      5.15 o
  -7  10   8        5.32        7.99      3.95 o
  -6  10   8        3.27        4.12      3.38 o
  -5  10   8        3.39        2.04      2.78 o
  -4  10   8       21.97       26.43      2.23 o
  -3  10   8        4.25        5.59      1.81 o
  -2  10   8       13.41       16.49      1.78 o
  -1  10   8        0.48        1.67      2.01 o
   0  10   8        1.68        5.06      1.84 o
   1  10   8       13.30       10.57      3.14 o
   2  10   8       10.33        6.41      2.55 o
   3  10   8        5.25        3.19      2.16 o
   4  10   8        1.33       -1.02      4.35 o
  -5  11   8        3.13        8.44      3.95 o
  -4  11   8        1.02        2.17      3.50 o
  -3  11   8        0.41        3.67      3.95 o
  -2  11   8       20.75       21.68      2.80 o
  -1  11   8        2.60       -1.20      2.85 o
   0  11   8        1.57        4.34     16.68 o
   1  11   8        0.26        1.64      5.98 o
   2  11   8        1.28        0.36      4.33 o
  -8  -8   9        3.49        2.95      3.11 o
  -7  -8   9        3.96        5.84      3.25 o
  -6  -8   9        3.00       -1.09      2.54 o
  -9  -7   9        0.82        1.80      4.08 o
  -8  -7   9        8.99        7.71      3.85 o
  -7  -7   9        9.99        6.17      2.67 o
  -6  -7   9        1.32       -1.21      2.07 o
  -5  -7   9        1.90       -3.28      3.28 o
  -4  -7   9        8.77        7.63      2.89 o
  -3  -7   9       24.96       18.53      3.97 o
  -2  -7   9       31.98       32.03      3.87 o
   0  -7   9        3.57       -1.40      2.58 o
   1  -7   9        4.66        5.15      4.18 o
   6  -7   9        4.68        4.86      4.33 o
   7  -7   9        0.27        0.22      5.68 o
 -10  -6   9        8.86        6.42      4.30 o
  -9  -6   9       12.25       15.84      3.86 o
  -8  -6   9        2.06        1.19      2.06 o
  -7  -6   9        0.74        2.58      1.57 o
  -6  -6   9        6.37        9.46      2.99 o
  -5  -6   9       29.39       27.21      1.84 o
  -4  -6   9        7.00        7.75      1.68 o
  -3  -6   9       21.78       20.68      4.70 o
  -2  -6   9       25.92       23.80      1.55 o
  -1  -6   9       15.80       13.41      2.57 o
   0  -6   9       16.77       13.66      5.92 o
   1  -6   9       13.92       10.22      4.52 o
   2  -6   9        3.42        1.89      0.85 o
   3  -6   9       13.20       13.42      1.34 o
   4  -6   9        8.49        8.20      2.52 o
   5  -6   9       16.58       12.78      2.64 o
   6  -6   9        2.13        0.35      5.23 o
   7  -6   9        2.13        3.38      6.10 o
 -11  -5   9        2.72        5.20      4.22 o
 -10  -5   9        0.05        6.97      3.78 o
  -9  -5   9        4.06        4.98      2.05 o
  -8  -5   9        7.11        6.03      2.27 o
  -7  -5   9        2.53        2.18      1.17 o
  -6  -5   9        2.37        2.41      1.48 o
  -5  -5   9       23.75       23.76      1.95 o
  -4  -5   9       82.44       80.19      3.77 o
  -3  -5   9       73.62       80.31      3.71 o
  -2  -5   9       13.50       13.64      1.52 o
  -1  -5   9       17.73       13.81      2.33 o
   0  -5   9       12.30       11.05      1.10 o
   1  -5   9       72.15       61.96      3.92 o
   2  -5   9       38.07       38.26      4.00 o
   3  -5   9        9.97       11.19      1.46 o
   4  -5   9        6.99        9.21      2.67 o
   5  -5   9       30.09       24.37      2.47 o
   6  -5   9       12.04        7.64      2.84 o
   7  -5   9        1.26        0.35      2.57 o
   8  -5   9        1.75       -0.01      2.19 o
 -12  -4   9       11.89        8.10      3.78 o
 -11  -4   9        2.77        4.54      3.67 o
 -10  -4   9        4.60        8.24      3.00 o
  -9  -4   9       24.92       21.79      2.86 o
  -8  -4   9        3.13        3.17      1.41 o
  -7  -4   9       10.01       10.38      1.74 o
  -6  -4   9       32.19       32.47      1.96 o
  -5  -4   9       20.46       21.21      1.46 o
  -4  -4   9       47.12       49.46      2.31 o
  -3  -4   9       54.32       46.22      1.98 o
  -2  -4   9       96.83       89.22      6.47 o
  -1  -4   9       59.31       50.93      1.96 o
   0  -4   9       42.56       29.66      2.46 o
   1  -4   9        8.37        7.83      1.26 o
   2  -4   9       39.27       33.58      1.97 o
   3  -4   9       68.73       60.90      3.09 o
   4  -4   9       24.71       25.78      2.49 o
   5  -4   9        1.15       -0.65      1.87 o
   6  -4   9        0.60       -0.08      2.29 o
   7  -4   9        8.04        4.35      3.53 o
   8  -4   9       11.65       11.00      3.76 o
 -12  -3   9       14.50       16.71      4.80 o
 -11  -3   9        6.32        3.38      3.92 o
 -10  -3   9       11.19       13.40      3.94 o
  -9  -3   9        6.60        8.89      1.93 o
  -8  -3   9        8.40        9.59      1.71 o
  -7  -3   9       14.19       16.53      3.29 o
  -6  -3   9        8.88       10.54      1.41 o
  -5  -3   9       11.71       12.02      1.40 o
  -4  -3   9       95.03       88.20      2.98 o
  -3  -3   9       45.99       48.19      2.52 o
  -2  -3   9        5.67        6.16      0.92 o
  -1  -3   9        0.55        0.31      1.05 o
   0  -3   9        5.20        5.60      1.06 o
   1  -3   9      102.13       90.66      4.28 o
   2  -3   9        9.82        8.99      1.25 o
   3  -3   9       47.93       42.64      2.18 o
   4  -3   9        9.03        4.81      1.69 o
   5  -3   9       45.22       43.61      2.00 o
   6  -3   9        9.87       11.03      2.06 o
   7  -3   9       10.39        9.13      3.72 o
   8  -3   9        1.45        0.69      3.89 o
   9  -3   9        0.92        0.56      3.05 o
 -13  -2   9        5.12        4.67      3.86 o
 -12  -2   9        8.70       13.52      3.93 o
 -11  -2   9        4.03        3.10      2.44 o
 -10  -2   9       19.03       27.31      3.67 o
  -9  -2   9       28.48       29.93      3.90 o
  -8  -2   9       51.16       48.38      2.54 o
  -7  -2   9      170.84      182.83     12.37 o
  -6  -2   9       36.54       41.02      2.52 o
  -5  -2   9      133.28      136.11      6.48 o
  -4  -2   9       12.02       12.20      1.56 o
  -3  -2   9        4.87        3.05      0.83 o
  -2  -2   9       25.09       20.01      1.85 o
  -1  -2   9       53.49       45.42      4.07 o
   0  -2   9       57.34       52.72      1.94 o
   1  -2   9      212.47      209.37      6.08 o
   2  -2   9       99.22       95.20      2.86 o
   3  -2   9      112.64      111.81      3.56 o
   4  -2   9       11.37       10.68      1.42 o
   5  -2   9        9.23        5.58      3.45 o
   6  -2   9        3.20        3.82      1.69 o
   7  -2   9       14.56       13.26      2.73 o
   8  -2   9       14.98       38.97     17.74 o
   9  -2   9        7.11        3.00      2.73 o
 -13  -1   9        3.69        6.46      4.86 o
 -12  -1   9       16.63       25.21      4.06 o
 -11  -1   9       15.88       13.43      4.30 o
 -10  -1   9       31.30       27.03      4.87 o
  -9  -1   9        7.19        6.17      2.03 o
  -8  -1   9       35.87       36.20      4.16 o
  -7  -1   9       57.91       70.76      4.74 o
  -6  -1   9        0.17       -0.87      1.22 o
  -5  -1   9       20.09       22.83      2.63 o
  -4  -1   9       93.25       90.76      6.48 o
  -3  -1   9       19.37       18.62      1.36 o
  -2  -1   9      144.35      142.01     10.12 o
  -1  -1   9       29.30       28.74      1.65 o
   0  -1   9        3.61        3.91      0.98 o
   1  -1   9       16.10       16.90      1.53 o
   2  -1   9       13.20       11.02      1.29 o
   3  -1   9       18.74       15.79      1.24 o
   4  -1   9        9.75        9.16      1.65 o
   5  -1   9       12.42        9.62      1.46 o
   6  -1   9        7.38        2.28      2.51 o
   7  -1   9        5.22        3.00      2.54 o
   8  -1   9        2.38        2.86      2.60 o
   9  -1   9        0.54        1.76      3.58 o
 -13   0   9        5.39        4.09      4.68 o
 -12   0   9        4.32        1.43      2.90 o
 -11   0   9        9.93        9.23      2.77 o
 -10   0   9       53.40       43.31      5.80 o
  -9   0   9       23.60       27.07      2.69 o
  -8   0   9       69.40       74.39      5.17 o
  -7   0   9      308.25      333.34     21.59 o
  -6   0   9        0.04        0.41      1.14 o
  -5   0   9      180.13      169.45     10.01 o
  -4   0   9        0.76        0.76      0.88 o
  -3   0   9      144.84      133.31      6.75 o
  -2   0   9        4.11        3.55      0.61 o
  -1   0   9      276.76      280.86     10.23 o
   0   0   9      102.59      104.14      2.48 o
   1   0   9      183.25      193.84      4.61 o
   2   0   9       90.38       94.37      2.95 o
   3   0   9        8.17        7.77      1.20 o
   4   0   9       15.22       14.56      1.63 o
   5   0   9        8.76        9.20      1.39 o
   6   0   9        8.17        7.95      2.68 o
   7   0   9        1.48        4.02      2.06 o
   8   0   9        4.91        5.61      3.12 o
   9   0   9        2.03        5.98      3.75 o
 -13   1   9        3.72       -0.76      3.49 o
 -12   1   9       16.63       24.88      5.72 o
 -11   1   9       16.10       26.45      5.87 o
 -10   1   9       30.88       28.87      3.51 o
  -9   1   9        7.18        6.45      1.39 o
  -8   1   9       35.72       37.15      2.09 o
  -7   1   9       57.72       58.82      3.07 o
  -6   1   9        0.15        0.05      1.84 o
  -5   1   9       19.85       22.69      2.26 o
  -4   1   9       94.35       87.61      6.41 o
  -3   1   9       18.26       20.27      1.61 o
  -2   1   9      140.95      150.21      3.63 o
  -1   1   9       29.25       29.42      1.17 o
   0   1   9        3.32        3.64      0.82 o
   1   1   9       14.73       16.75      1.02 o
   2   1   9       12.49       13.14      1.19 o
   3   1   9       18.03       18.93      1.12 o
   4   1   9        9.92        9.01      1.76 o
   5   1   9       12.58       11.81      1.23 o
   6   1   9        6.69        6.72      1.52 o
   7   1   9        5.45        5.50      2.29 o
   8   1   9        2.39        3.15      3.36 o
   9   1   9        0.57        0.07      5.47 o
 -13   2   9        4.79       -2.34      3.43 o
 -12   2   9        8.69       19.92      5.77 o
 -11   2   9        3.98        4.08      4.07 o
 -10   2   9       19.37       17.25      2.77 o
  -9   2   9       28.28       29.79      3.64 o
  -8   2   9       51.33       43.79      3.14 o
  -7   2   9      170.89      173.29     11.26 o
  -6   2   9       36.00       37.91      1.54 o
  -5   2   9      132.10      132.99      5.31 o
  -4   2   9       12.81       16.26      2.17 o
  -3   2   9        4.64        4.42      1.05 o
  -2   2   9       24.69       25.17      2.63 o
  -1   2   9       54.86       59.77      2.03 o
   0   2   9       55.42       62.50      3.04 o
   1   2   9      211.87      232.21     10.44 o
   2   2   9       99.14      110.08      5.02 o
   3   2   9      112.98      127.13      3.36 o
   4   2   9       10.84       12.86      1.55 o
   5   2   9        8.81       11.59      1.68 o
   6   2   9        3.24        1.79      1.63 o
   7   2   9       14.99       10.83      2.76 o
   8   2   9       15.16       18.13      5.29 o
   9   2   9        6.96        2.48      5.23 o
 -12   3   9       14.38        8.00      4.13 o
 -11   3   9        6.61        4.28      2.42 o
 -10   3   9       10.77        9.80      1.74 o
  -9   3   9        6.60        8.54      3.33 o
  -8   3   9        8.52        8.59      1.42 o
  -7   3   9       13.04       14.01      1.05 o
  -6   3   9        8.11        7.86      0.68 o
  -5   3   9       11.59       14.20      0.81 o
  -4   3   9       95.80       89.60      2.56 o
  -3   3   9       45.58       58.92      2.11 o
  -2   3   9        4.77        4.72      0.78 o
  -1   3   9        0.47       -0.44      0.67 o
   0   3   9        5.23        7.96      1.35 o
   1   3   9       99.78      110.89      5.77 o
   2   3   9        9.20        9.83      1.20 o
   3   3   9       46.63       48.95      1.95 o
   4   3   9        9.18        9.09      1.71 o
   5   3   9       44.78       51.97      2.85 o
   6   3   9        9.52       16.90      2.17 o
   7   3   9       10.77       10.26      2.36 o
   8   3   9        1.44        2.75      2.46 o
   9   3   9        0.90        2.45      4.77 o
 -12   4   9       11.96       49.95     15.15 o
 -11   4   9        2.76        1.20      2.15 o
 -10   4   9        4.39        3.21      1.63 o
  -9   4   9       24.91       23.12      2.00 o
  -8   4   9        3.22        3.25      1.08 o
  -7   4   9       10.05       12.52      1.18 o
  -6   4   9       32.56       29.82      1.23 o
  -5   4   9       19.53       26.26      1.27 o
  -4   4   9       46.23       51.28      1.71 o
  -3   4   9       55.17       52.18      1.66 o
  -2   4   9       96.54      104.60      6.49 o
  -1   4   9       61.11       69.28      3.52 o
   0   4   9       43.39       42.31      1.81 o
   1   4   9        8.33        8.39      1.24 o
   2   4   9       39.25       39.37      2.07 o
   3   4   9       68.28       75.11      5.34 o
   4   4   9       24.79       27.61      1.74 o
   5   4   9        1.17        1.56      1.49 o
   6   4   9        0.60        1.11      3.04 o
   7   4   9        8.21        6.25      3.87 o
   8   4   9       11.78        6.61      3.38 o
 -12   5   9        7.81       12.74      5.50 o
 -11   5   9        2.55        6.65      3.02 o
 -10   5   9        0.08        0.69      1.79 o
  -9   5   9        4.07        6.09      1.92 o
  -8   5   9        7.04        4.86      1.23 o
  -7   5   9        2.43        2.07      1.23 o
  -6   5   9        2.80        2.86      0.81 o
  -5   5   9       23.45       23.94      1.48 o
  -4   5   9       82.18       95.59      2.40 o
  -3   5   9       73.12       85.01      1.93 o
  -2   5   9       14.69       13.47      1.09 o
  -1   5   9       17.87       17.32      2.12 o
   0   5   9       12.25       17.49      2.11 o
   1   5   9       71.17       76.10      7.96 o
   2   5   9       37.55       39.83      2.65 o
   3   5   9       10.12        9.14      1.87 o
   4   5   9        6.96       12.88      1.87 o
   5   5   9       30.38       32.47      2.28 o
   6   5   9       12.29       14.81      3.85 o
   7   5   9        1.28        3.10      2.85 o
 -11   6   9        0.80        3.99      2.66 o
 -10   6   9        8.44        6.12      2.27 o
  -9   6   9       12.66       13.88      3.12 o
  -8   6   9        2.22        1.70      1.47 o
  -7   6   9        0.77        0.08      1.25 o
  -6   6   9        6.63        4.34      1.07 o
  -5   6   9       29.12       30.15      1.23 o
  -4   6   9        6.59        7.22      0.97 o
  -3   6   9       22.16       19.95      1.65 o
  -2   6   9       25.77       25.82      1.59 o
  -1   6   9       16.25       18.17      1.53 o
   0   6   9       17.34       14.68      3.23 o
   1   6   9       14.02       15.11      1.64 o
   2   6   9        3.47        2.69      1.63 o
   3   6   9       13.24       15.67      3.79 o
   4   6   9        8.14       13.94      2.78 o
   5   6   9       16.95       22.91      2.98 o
   6   6   9        2.13        1.42      3.10 o
   7   6   9        2.23       -5.11      5.11 o
 -10   7   9        1.31        0.69      2.88 o
  -9   7   9        0.83        5.29      2.12 o
  -8   7   9        9.24        6.25      2.78 o
  -7   7   9        9.81        6.42      1.75 o
  -6   7   9        1.45        2.57      1.51 o
  -5   7   9        1.90       -0.62      1.19 o
  -4   7   9        8.60        7.12      1.54 o
  -3   7   9       24.94       24.97      2.83 o
  -2   7   9       32.84       32.22      2.66 o
  -1   7   9        2.68        1.89      1.23 o
   0   7   9        3.72        4.48      1.25 o
   1   7   9        4.91        6.74      2.47 o
   2   7   9        6.18        6.30      2.28 o
   3   7   9        1.67        0.15      1.51 o
   4   7   9        2.91       -1.38      2.20 o
   5   7   9       32.95       40.80      5.43 o
   6   7   9        4.95        1.39      4.70 o
   7   7   9        0.29       11.16      8.02 o
  -9   8   9        3.19       -2.47      2.95 o
  -8   8   9        3.59        3.12      2.59 o
  -7   8   9        3.92        2.49      1.48 o
  -6   8   9        3.10        4.92      1.76 o
  -5   8   9       16.92       18.61      1.97 o
  -4   8   9        7.08        9.70      1.33 o
  -3   8   9       13.73       17.20      2.28 o
  -2   8   9        1.21        3.57      1.38 o
  -1   8   9        8.17        8.95      2.48 o
   0   8   9        5.26        4.07      1.48 o
   1   8   9        0.54       -1.07      1.48 o
   2   8   9        2.51        3.34      2.27 o
   3   8   9        1.53        1.85      2.38 o
   4   8   9        1.26        2.76      2.96 o
   5   8   9        5.27        3.44      5.27 o
   6   8   9        1.58       29.35     23.27 o
  -8   9   9        6.41       -5.84     13.28 o
  -7   9   9        3.78        7.55      3.08 o
  -6   9   9        5.19        9.51      3.27 o
  -5   9   9       19.21       26.51      2.86 o
  -4   9   9        7.17       12.16      2.12 o
  -3   9   9        2.58        5.03      2.01 o
  -2   9   9        8.36        6.56      1.91 o
  -1   9   9        0.12       -0.44      1.71 o
   0   9   9        2.04        5.28      1.70 o
   1   9   9        3.27        1.03      1.65 o
   2   9   9        6.77        8.44      2.73 o
   3   9   9        1.43        0.21      3.34 o
   4   9   9        0.11       -3.80      3.80 o
  -6  10   9        1.01       -0.30      2.88 o
  -5  10   9       12.03       15.60      4.10 o
  -4  10   9        3.42        2.76      8.19 o
  -3  10   9        5.44        7.56      3.27 o
  -2  10   9        2.06        4.97      4.07 o
  -1  10   9        0.01       -0.88      2.51 o
   0  10   9        1.42       -0.23      1.43 o
   1  10   9        0.98       -0.31      1.00 o
   2  10   9        0.30       -0.79      5.40 o
  -8  -8  10        0.59       10.71      6.04 o
  -7  -8  10        6.28       12.35      4.89 o
  -6  -8  10        0.40       -1.50      4.74 o
  -5  -8  10       15.28       18.05      4.33 o
  -9  -7  10        4.22        6.35      3.60 o
  -8  -7  10       14.89       23.65      3.62 o
  -7  -7  10       12.54       16.25      2.37 o
  -6  -7  10        6.59        8.08      2.84 o
  -5  -7  10        2.06        0.76      2.62 o
  -4  -7  10       15.45       27.68      5.44 o
  -3  -7  10        1.54        5.57      4.33 o
  -2  -7  10        2.78       -1.85      3.96 o
   0  -7  10       30.14       21.31      5.72 o
 -10  -6  10        4.58       -0.14      4.66 o
  -9  -6  10        9.40       11.63      3.07 o
  -8  -6  10        4.34        4.09      3.33 o
  -7  -6  10        7.07        4.97      2.56 o
  -6  -6  10       13.62       16.44      3.26 o
  -5  -6  10       19.11       17.41      3.05 o
  -4  -6  10        0.65        1.38      1.79 o
  -3  -6  10       15.05       14.34      4.89 o
  -2  -6  10        4.10        2.01      2.95 o
  -1  -6  10       28.58       25.50      2.73 o
   0  -6  10       11.81       15.63      3.14 o
   1  -6  10        0.17       -0.04      0.88 o
   2  -6  10        8.37        6.60      1.25 o
   3  -6  10        9.17        7.46      1.74 o
   4  -6  10       10.00        6.06      6.86 o
   5  -6  10       15.79       16.65      4.66 o
   6  -6  10        6.18        2.61      4.55 o
 -11  -5  10        4.41        2.34      4.33 o
 -10  -5  10        0.82        2.95      4.60 o
  -9  -5  10        5.96        7.10      4.18 o
  -8  -5  10       16.67       20.95      4.01 o
  -7  -5  10       25.71       27.20      2.10 o
  -6  -5  10        9.02        6.35      1.62 o
  -5  -5  10       14.67       11.46      1.55 o
  -4  -5  10       36.11       38.08      3.19 o
  -3  -5  10       61.39       54.49      3.72 o
  -2  -5  10        8.07        2.36      1.60 o
  -1  -5  10        1.49        0.74      1.41 o
   0  -5  10       20.42       17.48      1.28 o
   1  -5  10        6.68        4.44      1.75 o
   2  -5  10        9.20       12.20      2.42 o
   3  -5  10        0.70       -0.35      1.23 o
   4  -5  10       14.18       14.77      2.18 o
   5  -5  10        6.51        9.37      4.50 o
   6  -5  10        1.42        0.43      3.17 o
   7  -5  10        0.04       -4.47      4.67 o
 -11  -4  10        9.82       16.18      3.87 o
 -10  -4  10       12.10       18.26      5.21 o
  -9  -4  10       27.56       25.37      3.36 o
  -8  -4  10       10.02       15.45      2.48 o
  -7  -4  10       27.85       28.28      2.21 o
  -6  -4  10       10.42        8.62      1.75 o
  -5  -4  10       33.59       35.34      2.08 o
  -4  -4  10       19.83       17.35      3.24 o
  -3  -4  10       59.00       61.00      2.27 o
  -2  -4  10       71.53       64.36      3.39 o
  -1  -4  10       79.22       67.66      3.18 o
   0  -4  10       57.13       50.60      2.83 o
   1  -4  10        0.66        0.49      1.33 o
   2  -4  10       13.41       14.46      2.39 o
   3  -4  10       32.77       29.84      2.20 o
   4  -4  10       16.43       14.59      2.91 o
   5  -4  10        5.30        3.78      2.01 o
   6  -4  10        3.30        4.97      2.81 o
   7  -4  10       15.27       15.85      8.52 o
 -12  -3  10        7.85       14.38      6.22 o
 -11  -3  10        8.59       12.97      4.87 o
 -10  -3  10        2.19        3.49      4.46 o
  -9  -3  10       13.06       14.28      3.30 o
  -8  -3  10       31.76       32.65      2.66 o
  -7  -3  10        0.46       -0.69      1.46 o
  -6  -3  10        5.23        1.96      2.08 o
  -5  -3  10        5.66        6.69      1.33 o
  -4  -3  10      108.03      114.85      8.76 o
  -3  -3  10      193.09      184.62      9.02 o
  -2  -3  10       10.89        7.62      1.38 o
  -1  -3  10        1.08        1.35      0.97 o
   0  -3  10       24.54       21.38      1.53 o
   1  -3  10        7.44        6.81      1.25 o
   2  -3  10       48.75       43.76      2.16 o
   3  -3  10        6.41        7.83      1.56 o
   4  -3  10       17.67       13.52      2.16 o
   5  -3  10        9.28       10.81      2.48 o
   6  -3  10        4.38        0.75      5.86 o
   7  -3  10        4.27        4.27      3.18 o
   8  -3  10        2.25       -3.31      3.31 o
 -12  -2  10        1.12        4.58      4.29 o
 -11  -2  10       17.33       14.40      3.68 o
 -10  -2  10       31.63       40.41      4.81 o
  -9  -2  10       14.66       24.93      3.26 o
  -8  -2  10       11.87       13.64      1.73 o
  -7  -2  10       16.23       14.73      2.02 o
  -6  -2  10       31.89       32.13      2.16 o
  -5  -2  10      191.08      188.44     16.97 o
  -4  -2  10        0.07       -0.23      1.07 o
  -3  -2  10       65.62       59.28      3.67 o
  -2  -2  10      158.57      139.99      7.37 o
  -1  -2  10       86.11       77.08      5.80 o
   0  -2  10       97.05       89.36      4.12 o
   1  -2  10       24.82       22.94      2.46 o
   2  -2  10       14.50       11.71      1.24 o
   3  -2  10       91.36       90.95      3.76 o
   4  -2  10        2.82        2.98      1.95 o
   5  -2  10       32.71       25.53      4.84 o
   6  -2  10        8.97        9.28      1.85 o
   7  -2  10        9.72        7.25      4.18 o
   8  -2  10        6.17        3.43      2.92 o
 -12  -1  10        7.96        5.48      4.91 o
 -11  -1  10       16.58       18.12      3.74 o
 -10  -1  10        3.14        3.21      4.49 o
  -9  -1  10       11.89       12.93      3.46 o
  -8  -1  10       12.93       13.51      1.91 o
  -7  -1  10        5.70        3.66      1.88 o
  -6  -1  10        0.71        0.33      1.42 o
  -5  -1  10       52.69       49.06      4.09 o
  -4  -1  10       39.50       38.86      2.45 o
  -3  -1  10       71.36       78.68      6.04 o
  -2  -1  10      131.63      128.63      7.24 o
  -1  -1  10        3.30        4.47      0.66 o
   0  -1  10       17.07       14.67      2.07 o
   1  -1  10        9.30        7.04      1.23 o
   2  -1  10        4.14        6.01      1.36 o
   3  -1  10       23.77       21.18      2.25 o
   4  -1  10        3.94        1.15      2.01 o
   5  -1  10       41.81       41.52      2.75 o
   6  -1  10       13.47       12.62      3.09 o
   7  -1  10        1.64       -3.54      5.30 o
   8  -1  10        0.90       -2.43      2.43 o
 -12   0  10        0.21       -2.98      3.64 o
 -11   0  10       24.27       31.84      6.61 o
 -10   0  10       58.31       75.61      6.90 o
  -9   0  10       11.35        8.07      3.11 o
  -8   0  10        8.87        9.40      2.32 o
  -7   0  10        8.86        7.87      2.81 o
  -6   0  10       13.66       13.82      2.37 o
  -5   0  10      260.65      255.66     13.86 o
  -4   0  10       26.27       25.39      2.40 o
  -3   0  10       23.34       17.99      1.91 o
  -2   0  10      148.73      141.29      5.09 o
  -1   0  10      105.20       99.13      4.37 o
   0   0  10        1.58        1.26      0.90 o
   1   0  10       15.32       16.30      1.47 o
   2   0  10       26.53       24.65      1.55 o
   3   0  10       51.78       53.40      2.41 o
   4   0  10        3.40        1.27      1.49 o
   5   0  10       19.49       22.41      2.49 o
   6   0  10       31.61       20.87      4.53 o
   7   0  10       17.78       14.90      3.57 o
   8   0  10        3.23        0.18      5.18 o
 -12   1  10        7.79       15.95      5.50 o
 -11   1  10       16.67        9.82      4.67 o
 -10   1  10        3.12        4.09      4.39 o
  -9   1  10       11.74       12.42      3.08 o
  -8   1  10       12.28       16.94      2.45 o
  -7   1  10        5.07        3.14      1.38 o
  -6   1  10        0.72       -0.10      1.50 o
  -5   1  10       52.23       40.98      2.27 o
  -4   1  10       40.55       39.11      2.14 o
  -3   1  10       69.37       76.92      3.34 o
  -2   1  10      131.02      142.39      3.51 o
  -1   1  10        3.33        6.23      1.63 o
   0   1  10       15.98       14.05      1.30 o
   1   1  10        9.49       10.75      0.98 o
   2   1  10        4.30        5.29      1.48 o
   3   1  10       23.93       27.30      1.38 o
   4   1  10        4.31        5.08      2.11 o
   5   1  10       41.38       41.96      2.59 o
   6   1  10       13.42       10.19      2.88 o
   7   1  10        1.63        2.36      4.28 o
   8   1  10        0.96       -1.12      2.85 o
 -12   2  10        1.11       -3.21      4.94 o
 -11   2  10       17.16       13.55      6.68 o
 -10   2  10       31.60       34.17      5.62 o
  -9   2  10       14.96       14.05      1.29 o
  -8   2  10       11.96       12.34      1.48 o
  -7   2  10       16.56       12.02      2.34 o
  -6   2  10       31.11       27.58      1.59 o
  -5   2  10      189.08      184.39     11.92 o
  -4   2  10        0.07        2.04      0.78 o
  -3   2  10       65.31       68.94      2.21 o
  -2   2  10      158.81      168.29      5.48 o
  -1   2  10       85.98       90.63      2.41 o
   0   2  10       95.69      100.18      3.55 o
   1   2  10       25.23       26.73      1.43 o
   2   2  10       14.73       16.06      1.28 o
   3   2  10       91.07       99.16      3.31 o
   4   2  10        2.87        4.36      1.43 o
   5   2  10       32.78       39.43      3.73 o
   6   2  10        8.68        8.73      6.29 o
   8   2  10        6.08        6.21      4.18 o
 -12   3  10        7.70       12.91      3.59 o
 -11   3  10        8.60       14.82      5.95 o
 -10   3  10        2.19       -4.76      5.60 o
  -9   3  10       12.83        9.18      3.13 o
  -8   3  10       30.73       31.80      2.98 o
  -7   3  10        0.29        1.26      1.03 o
  -6   3  10        5.23        3.67      0.77 o
  -5   3  10        5.32        7.00      1.17 o
  -4   3  10      107.06      119.84      6.19 o
  -3   3  10      190.53      214.81      9.53 o
  -2   3  10       10.55       10.68      1.82 o
  -1   3  10        1.11        1.28      1.24 o
   0   3  10       24.07       31.08      2.21 o
   1   3  10        6.77        7.83      1.12 o
   2   3  10       48.50       53.50      1.92 o
   3   3  10        6.39        6.62      1.42 o
   4   3  10       18.11       23.43      1.94 o
   5   3  10        9.19       10.14      1.67 o
 -11   4  10        9.70       17.30      5.88 o
 -10   4  10       12.17       14.91      2.91 o
  -9   4  10       28.01       28.05      3.99 o
  -8   4  10       10.15       11.65      1.65 o
  -7   4  10       27.51       25.64      2.19 o
  -6   4  10       10.68        9.57      1.07 o
  -5   4  10       33.22       35.02      1.51 o
  -4   4  10       19.68       18.08      1.70 o
  -3   4  10       58.37       69.15      7.50 o
  -2   4  10       70.72       69.55      5.49 o
  -1   4  10       79.67       88.19      5.83 o
   0   4  10       56.45       60.78      3.48 o
   1   4  10        0.74       -0.53      1.28 o
   2   4  10       13.80       20.33      1.63 o
   3   4  10       32.60       35.40      2.74 o
   4   4  10       16.33       17.13      1.67 o
   5   4  10        5.26        3.64      2.45 o
   6   4  10        3.25        5.09      3.41 o
 -11   5  10        4.18       -0.67      5.50 o
 -10   5  10        0.82       -0.35      5.49 o
  -9   5  10        5.86        5.95      2.27 o
  -8   5  10       16.30       19.02      2.29 o
  -7   5  10       26.13       31.49      2.69 o
  -6   5  10        9.21        9.85      1.06 o
  -5   5  10       15.18       14.64      1.48 o
  -4   5  10       35.90       40.79      2.20 o
  -3   5  10       60.18       67.59      1.73 o
  -2   5  10        8.33        5.58      0.85 o
  -1   5  10        1.36        1.03      0.87 o
   0   5  10       20.68       24.74      2.44 o
   1   5  10        6.70        5.77      1.49 o
   2   5  10        9.15       12.06      1.63 o
   3   5  10        0.68        0.52      1.63 o
   4   5  10       14.03       13.01      2.37 o
   5   5  10        6.67        7.08      2.21 o
   6   5  10        1.55        1.72      2.92 o
 -10   6  10        4.71        5.66      5.76 o
  -9   6  10        9.62        8.77      2.94 o
  -8   6  10        4.39        3.53      2.11 o
  -7   6  10        6.85        7.35      1.60 o
  -6   6  10       14.22       17.22      1.71 o
  -5   6  10       19.40       22.76      1.78 o
  -4   6  10        0.70        1.36      1.69 o
  -3   6  10       14.76       18.06      1.58 o
  -2   6  10        4.44        5.09      1.24 o
  -1   6  10       29.35       30.22      5.06 o
   0   6  10       12.12       12.88      1.63 o
   1   6  10        0.16        0.97      1.96 o
   2   6  10        8.55        5.75      1.68 o
   3   6  10        9.40       10.68      1.84 o
   4   6  10       10.02       16.78      2.47 o
   5   6  10       15.72       19.53      2.97 o
   6   6  10        6.07       -2.92      4.73 o
  -9   7  10        4.32        1.12      3.70 o
  -8   7  10       15.27       17.69      2.40 o
  -7   7  10       12.38       14.36      2.84 o
  -6   7  10        6.52        5.27      1.84 o
  -5   7  10        2.17       -0.55      1.82 o
  -4   7  10       16.05       21.10      2.48 o
  -3   7  10        1.82        2.79      1.52 o
  -2   7  10        2.90        1.44      1.42 o
  -1   7  10        5.71        6.25      2.36 o
   0   7  10       30.76       28.49      2.30 o
   1   7  10       10.38       11.34      2.47 o
   2   7  10        1.36        4.04      3.31 o
   3   7  10        5.36        6.54      1.95 o
   4   7  10        2.56        3.29      3.59 o
   5   7  10        3.45        8.72      6.89 o
  -8   8  10        0.61       -1.89      6.05 o
  -7   8  10        6.49       10.88      3.20 o
  -6   8  10        0.30        2.10      1.79 o
  -5   8  10       15.51       16.82      2.68 o
  -4   8  10        0.58        1.42      2.50 o
  -3   8  10        0.02       -0.79      5.86 o
  -2   8  10        6.11        9.03      2.60 o
  -1   8  10        4.89        4.02      1.74 o
   0   8  10       10.99       12.33      2.51 o
   1   8  10        3.92        3.02      1.68 o
   2   8  10        8.15       11.36      2.77 o
   3   8  10        4.35       -1.12      3.54 o
   4   8  10        3.43       -5.64      5.64 o
  -7   9  10        4.49        7.38      4.60 o
  -6   9  10        5.08        5.56      3.45 o
  -5   9  10        0.30       -0.33      3.20 o
  -4   9  10        7.98        5.08      3.48 o
  -3   9  10        1.52        2.65      2.63 o
  -2   9  10        2.70        6.53      3.07 o
  -1   9  10        3.03        2.76      2.18 o
   0   9  10        8.23       11.67      2.78 o
   1   9  10        7.41        8.63      2.64 o
   2   9  10       10.35        5.46     10.00 o
   3   9  10        0.47        2.43      4.23 o
  -4  10  10        0.92        6.82      7.48 o
  -3  10  10        5.95        4.92      3.59 o
  -2  10  10        3.29        3.40      3.21 o
  -1  10  10        1.16        3.10      3.21 o
   0  10  10        1.05        1.22      3.16 o
  -7  -8  11       12.39       11.97      4.34 o
  -6  -8  11        0.72        3.15      5.75 o
  -5  -8  11        3.37       -5.60      7.14 o
  -4  -8  11        3.68        4.15      5.07 o
  -8  -7  11        2.77        2.02      5.73 o
  -7  -7  11        2.90        4.11      3.10 o
  -6  -7  11        4.57       11.02      6.65 o
  -5  -7  11        9.42       14.53      4.16 o
  -4  -7  11        3.04        1.81      6.06 o
  -3  -7  11        0.66        7.63      5.08 o
  -2  -7  11        3.54       -3.48      4.63 o
  -9  -6  11        1.51       -0.10      3.44 o
  -8  -6  11        5.74        6.07      4.73 o
  -7  -6  11       21.29       31.03      5.23 o
  -6  -6  11        6.59        8.96      3.73 o
  -5  -6  11        4.94        9.67      3.60 o
  -4  -6  11        1.35        1.28      2.90 o
  -3  -6  11       29.03       20.74      4.28 o
  -2  -6  11       10.77       13.04      3.62 o
  -1  -6  11       29.58       26.45      4.26 o
   0  -6  11        4.59        1.02      3.18 o
   2  -6  11        6.67        3.10      3.64 o
   3  -6  11        0.83        1.68      4.80 o
   4  -6  11        2.88       -0.84      4.06 o
   5  -6  11        8.17       -8.10      8.10 o
 -10  -5  11        5.58        8.16      3.90 o
  -9  -5  11        6.19        9.67      3.72 o
  -8  -5  11        0.34        1.34      3.35 o
  -7  -5  11        0.35       -2.19      2.19 o
  -6  -5  11        1.77        1.12      1.39 o
  -5  -5  11       14.35       16.24      2.33 o
  -4  -5  11       30.39       27.47      1.90 o
  -3  -5  11        1.44        0.84      4.55 o
  -2  -5  11       25.62       23.50      2.41 o
  -1  -5  11        7.92        6.92      1.39 o
   0  -5  11        1.15        1.78      1.76 o
   1  -5  11        0.34       -0.68      1.91 o
   2  -5  11        2.26        0.88      1.58 o
   3  -5  11        7.12        5.75      2.02 o
   4  -5  11        3.63        0.25      2.16 o
   5  -5  11        0.03       -2.49      3.64 o
   6  -5  11        1.34       -2.60      4.98 o
 -11  -4  11       10.61       -1.07      4.27 o
 -10  -4  11       10.96       14.76      6.27 o
  -9  -4  11        1.14       70.10     38.67 o
  -8  -4  11        3.13        4.68      2.05 o
  -7  -4  11       24.35       33.34      8.41 o
  -6  -4  11        2.62        3.89      1.69 o
  -5  -4  11        5.07        5.82      1.27 o
  -4  -4  11        4.75        7.04      2.03 o
  -3  -4  11       84.95       73.39     17.70 o
  -2  -4  11        9.46        9.61      2.01 o
  -1  -4  11       11.60        7.58      1.42 o
   0  -4  11        2.15        1.51      2.38 o
   1  -4  11        8.63        9.40      2.36 o
   2  -4  11        8.50        7.23      2.13 o
   3  -4  11        1.05        1.07      1.83 o
   4  -4  11        1.21       -0.52      1.60 o
   5  -4  11       11.11        8.27      2.89 o
   6  -4  11        3.92       -0.21      2.52 o
 -11  -3  11        5.34        6.26      5.50 o
 -10  -3  11        6.51        7.83      5.57 o
  -9  -3  11       15.13       15.14      3.36 o
  -8  -3  11        8.72        7.67      2.17 o
  -7  -3  11        0.69       -1.37      3.26 o
  -6  -3  11        3.18        1.58      1.55 o
  -5  -3  11        7.95        3.98      1.72 o
  -4  -3  11       35.50       38.78      2.40 o
  -3  -3  11       27.33       31.77      2.43 o
  -2  -3  11       19.52       17.58      1.80 o
  -1  -3  11        6.34        7.63      1.35 o
   0  -3  11        8.31        9.85      3.37 o
   1  -3  11        5.65        3.55      1.53 o
   2  -3  11        7.30        3.55      1.88 o
   3  -3  11        7.42        8.75      2.47 o
   4  -3  11       36.87       29.78      5.97 o
   5  -3  11        0.14        1.19      1.94 o
   6  -3  11        0.02       -1.58      2.99 o
   7  -3  11        0.51       -2.91      3.96 o
 -11  -2  11       17.85       19.80      6.03 o
 -10  -2  11        2.99       -0.69      5.54 o
  -9  -2  11        1.71        0.08      2.48 o
  -8  -2  11        0.46       -1.19      1.78 o
  -7  -2  11       13.82       15.25      1.92 o
  -6  -2  11       19.07       14.65      2.16 o
  -5  -2  11       10.44       15.64      1.94 o
  -4  -2  11       21.15       18.59      1.88 o
  -3  -2  11      117.88      111.75      9.85 o
  -2  -2  11        3.03        2.91      1.32 o
  -1  -2  11       13.67       14.64      1.63 o
   0  -2  11        1.60        0.35      1.70 o
   1  -2  11        1.33        2.82      1.61 o
   2  -2  11       51.33       50.30      7.07 o
   3  -2  11        7.74        7.88      2.35 o
   4  -2  11        2.72        1.03      1.78 o
   5  -2  11       12.14        4.55      7.31 o
   6  -2  11        4.44        5.26      6.42 o
   7  -2  11        1.38       -0.78      4.28 o
 -11  -1  11        3.75        0.23      5.37 o
 -10  -1  11       12.33       15.16      4.02 o
  -9  -1  11        5.62        3.33      3.99 o
  -8  -1  11        2.48        2.51      3.29 o
  -7  -1  11       10.38        8.97      1.80 o
  -6  -1  11        0.89        2.91      1.43 o
  -5  -1  11       91.18       99.61      7.75 o
  -4  -1  11       12.86       13.40      1.21 o
  -3  -1  11        0.94        1.50      0.93 o
  -2  -1  11        0.86        0.44      0.81 o
  -1  -1  11       89.39       82.59      7.05 o
   0  -1  11       69.28       67.25      7.14 o
   1  -1  11        5.00        4.25      1.32 o
   2  -1  11        0.39        0.16      1.73 o
   3  -1  11       30.96       28.86      2.59 o
   4  -1  11       56.81       55.70      4.76 o
   5  -1  11       10.22        7.92      3.94 o
   6  -1  11        6.14       13.89      8.43 o
   7  -1  11        2.31       -4.03      7.24 o
 -11   0  11       17.37        4.68      5.50 o
 -10   0  11        0.38       -4.12      5.58 o
  -9   0  11        0.73        2.14      3.50 o
  -8   0  11        8.22        9.50      2.84 o
  -7   0  11       11.93       11.13      2.08 o
  -6   0  11        1.45        0.81      1.70 o
  -5   0  11        0.00        1.78      1.07 o
  -4   0  11       61.74       56.22      2.53 o
  -3   0  11      103.65      107.38      6.97 o
  -2   0  11        9.91        9.66      1.27 o
  -1   0  11        0.68        1.16      0.51 o
   0   0  11       54.22       51.00      4.89 o
   1   0  11       15.91       15.91      1.50 o
   2   0  11       57.81       50.15      2.71 o
   3   0  11       10.58        9.10      2.37 o
   4   0  11        0.84        0.58      2.28 o
   5   0  11        9.45       13.28      9.13 o
   6   0  11        0.46       -3.35      4.09 o
   7   0  11        4.19        0.71      4.07 o
 -11   1  11        3.76        2.44      3.77 o
 -10   1  11       12.23       14.48      4.38 o
  -9   1  11        5.04        2.75      5.23 o
  -8   1  11        2.12        5.01      3.87 o
  -7   1  11       10.38        7.58      2.22 o
  -6   1  11        1.07        3.14      2.54 o
  -5   1  11       90.62       87.11      4.89 o
  -4   1  11       12.45       12.22      1.37 o
  -3   1  11        0.92        3.69      2.73 o
  -2   1  11        0.97       -0.21      1.25 o
  -1   1  11       88.89       88.31      5.91 o
   0   1  11       68.12       66.83      1.86 o
   1   1  11        4.79        4.71      0.54 o
   2   1  11        0.39        2.93      4.10 o
   3   1  11       30.85       32.00      2.86 o
   4   1  11       57.51       55.33      4.82 o
   5   1  11       10.02       13.37      4.64 o
   6   1  11        6.14       11.63      2.37 o
   7   1  11        2.29       -4.65      5.89 o
 -11   2  11       17.75       13.71      4.52 o
 -10   2  11        3.08       -4.55      4.55 o
  -9   2  11        1.67        2.50      4.21 o
  -8   2  11        0.52        1.97      2.10 o
  -7   2  11       13.78        9.16      3.10 o
  -6   2  11       18.12       16.39      1.72 o
  -5   2  11       10.39        8.51      1.57 o
  -4   2  11       21.31       17.74      2.25 o
  -3   2  11      117.11      120.77      3.43 o
  -2   2  11        2.49        1.45      1.30 o
  -1   2  11       13.10       15.35      2.02 o
   0   2  11        1.60        2.15      0.75 o
   1   2  11        1.31        2.57      1.19 o
   2   2  11       51.03       59.52      2.09 o
   3   2  11        7.46        6.51      1.23 o
   4   2  11        2.76        3.36      1.84 o
   5   2  11       12.07       12.81      4.47 o
   6   2  11        4.28        5.81      3.83 o
 -11   3  11        5.37        5.42      5.81 o
 -10   3  11        6.34        6.28      5.35 o
  -9   3  11       14.48       18.24      4.29 o
  -8   3  11        8.12        8.19      3.41 o
  -7   3  11        0.63        1.42      1.37 o
  -6   3  11        3.24        5.58      1.15 o
  -5   3  11        7.82        7.22      1.59 o
  -4   3  11       35.12       45.40      2.43 o
  -3   3  11       27.40       33.03      1.92 o
  -2   3  11       19.18       21.30      1.38 o
  -1   3  11        6.11        7.77      1.12 o
   0   3  11        7.72        9.57      1.40 o
   1   3  11        5.45        7.35      1.62 o
   2   3  11        7.41        3.70      1.50 o
   3   3  11        7.45        5.81      1.72 o
   4   3  11       37.00       39.96      2.91 o
   5   3  11        0.13        0.61      4.15 o
 -11   4  11       10.46        0.59      5.26 o
 -10   4  11       11.22        5.76      4.15 o
  -9   4  11        1.12       -5.13      5.91 o
  -8   4  11        3.33        1.15      3.45 o
  -7   4  11       24.84       29.31      3.95 o
  -6   4  11        2.80        2.90      1.03 o
  -5   4  11        5.03        4.72      1.19 o
  -4   4  11        4.74        5.60      1.72 o
  -3   4  11       84.38      107.01     12.96 o
  -2   4  11       10.15       13.62      2.72 o
  -1   4  11       11.86       12.41      1.97 o
   0   4  11        2.21        2.47      1.07 o
   1   4  11        9.08        7.19      1.53 o
   2   4  11        8.24        6.86      1.61 o
   3   4  11        1.17       -1.41      1.64 o
   4   4  11        1.23       -0.55      1.89 o
   5   4  11       10.95        3.56      5.17 o
 -10   5  11        5.49        4.36      5.35 o
  -9   5  11        5.98        4.67      2.52 o
  -8   5  11        0.24        1.79      2.44 o
  -7   5  11        0.39       -1.34      1.51 o
  -6   5  11        1.87        1.08      1.10 o
  -5   5  11       15.06       16.86      1.49 o
  -4   5  11       30.73       40.18      2.87 o
  -3   5  11        1.47        1.50      1.59 o
  -2   5  11       25.28       26.39      2.41 o
  -1   5  11        7.36        8.57      1.80 o
   0   5  11        1.30        1.71      1.44 o
   1   5  11        0.32        0.20      1.73 o
   2   5  11        2.23        4.67      2.13 o
   3   5  11        7.36        7.56      2.38 o
   4   5  11        3.55        3.68      2.03 o
  -9   6  11        1.53        4.15      4.44 o
  -8   6  11        6.04        4.90      3.75 o
  -7   6  11       22.05       22.30      2.01 o
  -6   6  11        7.10        7.86      2.22 o
  -5   6  11        5.05        7.65      3.25 o
  -4   6  11        1.31        0.47      2.16 o
  -3   6  11       28.69       30.64      3.08 o
  -2   6  11       11.19        9.80      2.33 o
  -1   6  11       30.01       34.48      2.83 o
   0   6  11        4.69        7.20      1.57 o
   1   6  11        6.07        8.05      3.43 o
   2   6  11        6.81        7.30      2.62 o
   3   6  11        0.93       -0.86      3.84 o
   4   6  11        2.85        1.20      2.16 o
   5   6  11        8.08       10.91      5.47 o
  -8   7  11        2.96        1.23      4.57 o
  -7   7  11        2.85        4.01      3.73 o
  -6   7  11        4.74        5.00      2.61 o
  -5   7  11        9.42       12.06      2.34 o
  -4   7  11        3.02        7.37      3.14 o
  -3   7  11        0.72        6.16      4.88 o
  -2   7  11        3.47        2.43      2.69 o
  -1   7  11       11.03       14.22      2.64 o
   0   7  11        2.02        5.50      2.34 o
   1   7  11        2.78        2.10      2.70 o
   2   7  11        0.63       -0.08      2.45 o
   3   7  11        2.10        5.96      3.08 o
   4   7  11        6.04        2.09      6.53 o
  -7   8  11       12.77        4.62      4.37 o
  -6   8  11        0.80        0.53      4.07 o
  -5   8  11        3.43        7.89      4.98 o
  -4   8  11        3.56        7.99      6.09 o
  -3   8  11        4.79       10.53      3.31 o
  -2   8  11        8.10        7.52      3.25 o
  -1   8  11        5.32        7.64      3.05 o
   0   8  11        2.04       -0.20      2.54 o
   1   8  11        1.88        0.91      2.39 o
   2   8  11        6.30        3.93      3.09 o
  -4   9  11        2.99        1.62      2.55 o
  -3   9  11        1.79        5.78      2.82 o
  -2   9  11        2.59        4.66      2.89 o
  -1   9  11        6.24       12.10      4.73 o
   0   9  11        2.56        3.94      3.50 o
  -4  -8  12        4.47        3.95      4.70 o
  -6  -7  12        0.27        2.70      5.93 o
  -5  -7  12        9.06       12.59      4.53 o
  -4  -7  12        0.10       -4.87      5.79 o
  -3  -7  12        2.82       -3.10      5.77 o
  -2  -7  12        1.64        7.29      5.29 o
  -8  -6  12        5.69        9.84      6.52 o
  -7  -6  12       17.02       28.08      4.43 o
  -6  -6  12        3.87        7.49      4.95 o
  -5  -6  12        1.29        4.94      3.82 o
  -4  -6  12        6.41        4.47      4.95 o
  -3  -6  12       15.24       10.81      4.55 o
  -2  -6  12        6.96        5.51      4.30 o
  -1  -6  12        0.26       -2.57      3.29 o
   0  -6  12       25.18       30.91      6.59 o
   3  -6  12        0.70       -5.05      5.50 o
  -9  -5  12        0.34       -3.23      5.33 o
  -8  -5  12        5.50        4.21      5.40 o
  -7  -5  12        6.63        3.71      5.02 o
  -6  -5  12        4.14        9.71      5.37 o
  -5  -5  12        5.71        4.38      5.07 o
  -4  -5  12        7.02       -1.45      4.93 o
  -3  -5  12        0.27        0.69      5.58 o
  -2  -5  12        4.67        2.98      5.32 o
  -1  -5  12        0.60        3.07      3.32 o
   0  -5  12        4.06        4.95      2.68 o
   1  -5  12        0.32        0.62      2.58 o
   2  -5  12        1.91        5.73      4.15 o
   3  -5  12        1.34        3.75      5.71 o
   4  -5  12        3.07       -3.80      6.28 o
  -9  -4  12        3.32        7.65      6.96 o
  -8  -4  12       10.17       10.26      4.64 o
  -7  -4  12       29.38       28.67      6.97 o
  -6  -4  12        7.36        9.86      3.56 o
  -5  -4  12        2.62        1.44      2.16 o
  -4  -4  12        0.78        3.69      2.42 o
  -3  -4  12       71.04       61.88      5.16 o
  -2  -4  12        3.59        2.95      3.92 o
  -1  -4  12        3.41        3.75      1.88 o
   0  -4  12       11.02        9.94      2.37 o
   1  -4  12       11.33        8.94      3.44 o
   2  -4  12        6.81        2.95      3.58 o
   3  -4  12        3.03        2.68      2.96 o
   4  -4  12       14.56        8.07      8.20 o
   5  -4  12       10.24       -5.61      5.61 o
 -10  -3  12        8.70       12.78      6.42 o
  -9  -3  12        1.84        2.27      5.97 o
  -8  -3  12        3.74        5.05      2.72 o
  -7  -3  12        5.07        7.99      2.87 o
  -6  -3  12       10.90       12.11      2.38 o
  -5  -3  12        6.88        5.35      1.89 o
  -4  -3  12       25.05       18.39      2.03 o
  -3  -3  12        7.84        5.93      1.94 o
  -2  -3  12        6.63        3.84      1.64 o
  -1  -3  12        5.10        4.51      1.87 o
   0  -3  12        2.11        0.17      2.16 o
   1  -3  12        2.12        4.14      2.52 o
   2  -3  12        7.46        0.18      3.75 o
   3  -3  12        3.10        5.05      4.75 o
   4  -3  12        7.55        9.02      4.66 o
   5  -3  12        0.35       -0.98      2.56 o
 -10  -2  12        0.08        2.17      6.61 o
  -9  -2  12        7.47       15.31      5.37 o
  -8  -2  12        9.72       12.35      2.82 o
  -7  -2  12       19.26       23.70      2.84 o
  -6  -2  12        6.49        4.15      1.85 o
  -5  -2  12        5.45        2.16      2.09 o
  -4  -2  12       29.74       32.23      2.22 o
  -3  -2  12       79.57       76.63      4.69 o
  -2  -2  12        1.17       -0.19      1.98 o
  -1  -2  12        7.05        8.23      2.32 o
   0  -2  12        5.07        1.73      2.01 o
   1  -2  12        8.45       11.28      4.55 o
   2  -2  12       14.29        9.47      3.75 o
   3  -2  12       12.37       10.45      4.65 o
   4  -2  12       18.50       19.40      5.58 o
   5  -2  12        9.08       10.54      6.70 o
   6  -2  12        4.61        0.96      3.16 o
 -10  -1  12        8.06       14.51      4.95 o
  -9  -1  12        2.56        3.41      4.65 o
  -8  -1  12        4.92        3.63      3.66 o
  -7  -1  12       24.10       29.79      3.07 o
  -6  -1  12       16.23       22.44      2.76 o
  -5  -1  12       33.02       35.19      3.05 o
  -4  -1  12       29.14       27.31      2.34 o
  -3  -1  12        4.76        4.72      1.24 o
  -2  -1  12        8.36        7.49      0.89 o
  -1  -1  12       21.54       11.39      2.66 o
   0  -1  12        1.31       -0.06      3.72 o
   1  -1  12        4.60       -1.13      2.34 o
   2  -1  12        3.33        5.28      2.44 o
   3  -1  12        4.86        7.95      2.80 o
   4  -1  12       15.10       21.63      4.54 o
   5  -1  12        7.30        2.66      3.31 o
   6  -1  12        0.12       -7.40      7.40 o
 -11   0  12        7.72        5.26      4.57 o
 -10   0  12        4.76        4.60      4.32 o
  -9   0  12        6.96        3.54      5.30 o
  -8   0  12       16.13       18.70      2.36 o
  -7   0  12        8.21       10.76      5.20 o
  -6   0  12       14.45       12.00      2.44 o
  -5   0  12       20.50       21.18      2.04 o
  -4   0  12       65.95       61.01      4.91 o
  -3   0  12       20.54       20.26      1.41 o
  -2   0  12        5.99        7.63      1.83 o
  -1   0  12       26.57       26.08      5.49 o
   0   0  12        6.34        4.99      2.68 o
   1   0  12       24.24       22.87      2.75 o
   2   0  12       10.07        3.15      2.58 o
   3   0  12        0.00       -0.35      3.56 o
   4   0  12        4.08        4.45      3.04 o
   5   0  12        5.30        3.96      3.59 o
 -10   1  12        8.00       12.21      4.83 o
  -9   1  12        2.40       -3.53      3.53 o
  -8   1  12        4.92        6.67      2.92 o
  -7   1  12       24.01       20.60      2.72 o
  -6   1  12       16.12       13.88      2.47 o
  -5   1  12       33.18       35.44      3.31 o
  -4   1  12       28.94       33.11      2.20 o
  -3   1  12        4.68        5.94      1.75 o
  -2   1  12        8.85        9.44      1.28 o
  -1   1  12       21.53       20.86      1.63 o
   0   1  12        1.18        1.25      0.73 o
   1   1  12        4.59        9.13      3.90 o
   2   1  12        3.26        3.53      2.89 o
   3   1  12        4.80        9.44      3.87 o
   4   1  12       15.13       13.86      3.81 o
   5   1  12        7.31        6.29      3.54 o
   6   1  12        0.10       -1.08      4.28 o
 -10   2  12        0.08       -2.69      3.92 o
  -9   2  12        7.66       13.12      5.69 o
  -8   2  12        9.87        8.84      3.65 o
  -7   2  12       19.06       20.08      2.89 o
  -6   2  12        6.46        6.87      1.56 o
  -5   2  12        5.35        7.58      2.32 o
  -4   2  12       28.81       36.02      3.31 o
  -3   2  12       79.19       85.34      3.79 o
  -2   2  12        1.15        2.15      4.36 o
  -1   2  12        7.27        7.51      1.29 o
   0   2  12        5.21        6.84      1.27 o
   1   2  12        8.70        8.50      1.66 o
   2   2  12       14.38       16.81      3.51 o
   3   2  12       12.29       14.55      2.91 o
   4   2  12       18.32       15.32      3.49 o
   5   2  12        8.94        2.25      3.31 o
   6   2  12        4.48        5.52      5.78 o
 -10   3  12        8.71        8.54      5.60 o
  -9   3  12        1.77        0.95      3.57 o
  -8   3  12        3.84        4.85      5.11 o
  -7   3  12        4.90        2.34      2.61 o
  -6   3  12       10.92        7.46      2.38 o
  -5   3  12        7.00        7.81      1.64 o
  -4   3  12       24.84       22.05      2.19 o
  -3   3  12        7.59        8.48      1.39 o
  -2   3  12        6.63        8.00      1.85 o
  -1   3  12        5.13        3.87      1.30 o
   0   3  12        2.31        6.09      1.81 o
   1   3  12        2.13        2.61      1.92 o
   2   3  12        7.19        7.07      2.17 o
   3   3  12        3.16        3.68      4.72 o
   4   3  12        7.49        1.65      4.18 o
   5   3  12        0.36        0.54      5.20 o
  -9   4  12        3.44        4.12      6.01 o
  -8   4  12       10.42       11.53      4.40 o
  -7   4  12       29.58       33.69      6.09 o
  -6   4  12        7.54       10.32      2.66 o
  -5   4  12        2.47        1.66      1.16 o
  -4   4  12        0.58        1.73      2.92 o
  -3   4  12       70.09       73.37      3.46 o
  -2   4  12        3.46        2.11      2.31 o
  -1   4  12        3.35        1.73      2.32 o
   0   4  12       11.55        8.93      2.73 o
   1   4  12       11.73       14.80      2.01 o
   2   4  12        6.88        6.99      2.76 o
   3   4  12        2.99        3.98      3.57 o
   4   4  12       14.28       15.49      4.31 o
  -8   5  12        5.57        3.23      4.72 o
  -7   5  12        6.38       17.38      7.32 o
  -6   5  12        4.07        0.85      3.16 o
  -5   5  12        6.11        5.66      1.62 o
  -4   5  12        6.99       10.86      1.85 o
  -3   5  12        0.31        3.46      2.51 o
  -2   5  12        4.27        6.78      1.97 o
  -1   5  12        0.57       -1.41      1.53 o
   0   5  12        4.26        4.41      1.59 o
   1   5  12        0.31        1.51      2.03 o
   2   5  12        1.78        4.38      1.98 o
   3   5  12        1.35        1.88      2.57 o
  -8   6  12        5.90        9.95      7.54 o
  -7   6  12       17.26       20.04      6.26 o
  -6   6  12        3.88        5.54      3.88 o
  -5   6  12        1.22        2.01      1.88 o
  -4   6  12        6.41        8.02      6.69 o
  -3   6  12       15.10       24.94      3.53 o
  -2   6  12        6.71        9.09      2.79 o
  -1   6  12        0.24        2.50      1.87 o
   0   6  12       25.94       25.08      3.58 o
   1   6  12       10.98       10.37      3.06 o
   2   6  12        2.38       -2.27      2.27 o
   3   6  12        0.71       -1.28      3.62 o
  -6   7  12        0.20       -3.70      3.70 o
  -5   7  12        8.76       10.22      2.48 o
  -4   7  12        0.10        1.93      3.88 o
  -3   7  12        2.88        3.59      3.61 o
  -2   7  12        1.52        8.66      3.11 o
  -1   7  12        1.41        1.71      2.14 o
   0   7  12        1.52        3.29      2.79 o
   1   7  12        0.31        4.11      3.00 o
   2   7  12        0.99        1.69      3.60 o
  -4   8  12        4.43        0.18      4.73 o
  -3   8  12        9.91        7.04      3.33 o
  -2   8  12        3.61       10.45      4.30 o
  -1   8  12        2.49       -0.09      2.83 o
  -6  -6  13        6.01        6.14      4.04 o
  -5  -6  13       13.35       15.95     10.19 o
  -4  -6  13        8.57       -1.09      6.47 o
  -3  -6  13        4.76       -5.19      6.91 o
  -2  -6  13        5.72        8.54      8.50 o
  -1  -6  13        4.75        1.43      7.40 o
   0  -6  13        4.63        6.57      5.47 o
  -7  -5  13        1.04       -3.71      3.71 o
  -6  -5  13        6.43       10.43      6.18 o
  -5  -5  13        1.07       -4.33      6.09 o
  -4  -5  13        1.91        7.29      4.00 o
  -3  -5  13       14.50       16.88      4.65 o
  -2  -5  13       10.80       14.26      5.49 o
  -1  -5  13        5.34       13.98      6.26 o
   0  -5  13        0.79        1.23      5.49 o
   1  -5  13        0.18       -2.94      2.94 o
   2  -5  13        8.95       -1.61      5.81 o
  -8  -4  13        5.35        5.38      6.76 o
  -7  -4  13        0.17       -0.97      4.06 o
  -6  -4  13        8.97       15.25      4.77 o
  -5  -4  13       16.98       19.73      5.82 o
  -4  -4  13        4.99       -0.26      5.78 o
  -3  -4  13        5.36        6.61      5.98 o
  -2  -4  13        2.55       -1.35      3.84 o
  -1  -4  13       21.84       17.09      3.61 o
   0  -4  13        9.96       13.38      3.70 o
   1  -4  13        1.00       -0.61      4.21 o
   2  -4  13        0.86        3.20      5.74 o
   3  -4  13        4.36       -3.01      6.35 o
  -9  -3  13        0.88        3.59      5.72 o
  -8  -3  13        1.26        0.35      3.96 o
  -7  -3  13        3.27        8.04      5.47 o
  -6  -3  13       10.53       12.51      6.49 o
  -5  -3  13        1.51        6.34      4.77 o
  -4  -3  13        7.43       10.99      5.95 o
  -3  -3  13       14.01       22.25      5.94 o
  -2  -3  13       17.06       14.79      2.78 o
  -1  -3  13        0.63       -0.12      3.36 o
   0  -3  13        4.51        5.78      4.10 o
   1  -3  13        4.35        5.88      3.02 o
   2  -3  13        5.80        2.41      5.45 o
   3  -3  13        6.79        6.54      4.79 o
  -9  -2  13       16.85       17.19      4.68 o
  -8  -2  13        4.28       -1.90      6.64 o
  -7  -2  13        0.54       -1.43      5.89 o
  -6  -2  13        3.08        4.89      4.30 o
  -5  -2  13       22.38       27.76      3.84 o
  -4  -2  13       21.45       24.44      3.62 o
  -3  -2  13        5.36        1.89      2.81 o
  -2  -2  13       20.59       16.86      2.72 o
  -1  -2  13       33.24       27.11      3.13 o
   0  -2  13       17.29       17.14      3.23 o
   1  -2  13        7.39        8.00      4.11 o
   2  -2  13        0.91        2.37      3.08 o
   3  -2  13        3.84        0.79      5.15 o
   4  -2  13       21.22        7.80      5.47 o
  -9  -1  13        0.20       11.68      8.20 o
  -8  -1  13        7.03        7.77      6.55 o
  -7  -1  13        4.40        6.12      4.33 o
  -6  -1  13        2.64       -0.68      3.28 o
  -5  -1  13        0.81       -1.38      3.89 o
  -4  -1  13        1.40        3.10      2.51 o
  -3  -1  13       21.25       19.62      2.46 o
  -2  -1  13        8.58        7.02      2.47 o
  -1  -1  13        0.85        1.27      3.28 o
   0  -1  13        2.72       -0.48      4.30 o
   1  -1  13       12.69       15.24      3.35 o
   2  -1  13        4.43        9.28      3.26 o
   3  -1  13        1.87       -1.41      2.76 o
   4  -1  13        3.13        1.51      7.06 o
  -9   0  13       17.58       26.76      4.88 o
  -8   0  13        1.16        3.07      5.72 o
  -7   0  13        0.01       -1.45      3.73 o
  -6   0  13        0.16        0.26      3.63 o
  -5   0  13       19.91       17.68      3.12 o
  -4   0  13       22.52       24.25      3.04 o
  -3   0  13        2.22       -1.02      2.20 o
  -2   0  13       16.05       10.95      2.95 o
  -1   0  13       26.61       21.92      5.82 o
   0   0  13       33.67       28.68      3.56 o
   1   0  13       13.53       14.14      2.99 o
   2   0  13        2.34       -0.02      3.66 o
   3   0  13        0.83        5.00      3.89 o
   4   0  13       31.51       26.29      5.17 o
  -9   1  13        0.21        0.82      4.25 o
  -8   1  13        7.08        9.69      6.33 o
  -7   1  13        4.22        2.06      3.96 o
  -6   1  13        2.77        2.50      2.41 o
  -5   1  13        0.90        0.48      1.66 o
  -4   1  13        1.33       -1.70      1.89 o
  -3   1  13       21.07       16.52      3.69 o
  -2   1  13        8.64        6.71      1.48 o
  -1   1  13        0.73       -2.71      3.90 o
   0   1  13        2.67        8.29      3.31 o
   1   1  13       12.25       13.43      4.86 o
   2   1  13        4.15        6.48      3.22 o
   3   1  13        1.85       -2.97      3.10 o
   4   1  13        3.12        3.08      5.37 o
  -8   2  13        4.55        2.48      5.42 o
  -7   2  13        0.56       -1.93      5.61 o
  -6   2  13        2.92        6.34      2.00 o
  -5   2  13       22.51       24.87      2.30 o
  -4   2  13       20.74       20.59      2.49 o
  -3   2  13        5.62        7.51      2.21 o
  -2   2  13       20.35       22.50      3.36 o
  -1   2  13       33.07       31.54      2.46 o
   0   2  13       17.23       17.53      5.79 o
   1   2  13        7.25       13.79      7.66 o
   2   2  13        0.91       -0.99      2.54 o
   3   2  13        3.62        7.23      6.21 o
   4   2  13       21.08       14.21      3.76 o
  -8   3  13        1.28        5.73      6.24 o
  -7   3  13        3.09       -4.15      4.15 o
  -6   3  13       10.86       21.23      7.68 o
  -5   3  13        1.63        3.99      3.15 o
  -4   3  13        7.47        8.04      2.02 o
  -3   3  13       13.78       16.34      3.26 o
  -2   3  13       16.94       12.15      3.84 o
  -1   3  13        0.71        0.91      2.06 o
   0   3  13        4.43        5.10      3.56 o
   1   3  13        4.03       -2.48      4.26 o
   2   3  13        5.58        5.62      2.84 o
   3   3  13        6.61        6.71      3.75 o
   4   3  13        1.81       -0.55      2.71 o
  -8   4  13        5.50        3.53      6.07 o
  -7   4  13        0.20       -6.59      6.59 o
  -6   4  13        8.88       13.67      6.60 o
  -5   4  13       16.95       16.91      2.82 o
  -4   4  13        4.90        6.95      3.07 o
  -3   4  13        5.43        2.33      3.08 o
  -2   4  13        2.56        3.09      2.41 o
  -1   4  13       21.66       21.09     19.27 o
   0   4  13       10.25        6.74      4.18 o
   1   4  13        1.00       -3.50      5.17 o
   2   4  13        0.87       -0.38      3.54 o
   3   4  13        4.34       10.73      6.26 o
  -7   5  13        1.14       -7.15      7.15 o
  -6   5  13        6.60        2.66      4.67 o
  -5   5  13        1.07       -1.67      3.69 o
  -4   5  13        1.97        3.89      3.44 o
  -3   5  13       14.78       17.08      3.21 o
  -2   5  13       10.62       11.81      2.88 o
  -1   5  13        5.55        2.42      1.71 o
   0   5  13        0.76        4.67      3.16 o
   1   5  13        0.24        2.39      2.76 o
   2   5  13        8.98        6.04      5.01 o
  -5   6  13       13.31       20.33      4.85 o
  -4   6  13        8.57       -3.17      6.01 o
  -3   6  13        4.67        8.03      6.43 o
  -2   6  13        5.79        6.58      4.21 o
  -1   6  13        4.77        0.15      3.17 o
   0   6  13        4.88        2.36      3.07 o
   1   6  13        1.64        2.67      3.42 o
  -3  -5  14       13.56       -7.76      7.76 o
  -6  -4  14        7.09       37.84     11.68 o
  -5  -4  14        4.55        8.30      6.01 o
  -4  -4  14        0.85        4.08      7.26 o
  -3  -4  14        0.95       -0.45      7.48 o
  -2  -4  14        0.74       -3.81      6.46 o
  -1  -4  14       11.68        6.10      5.94 o
   0  -4  14        2.37        2.01      4.87 o
  -6  -3  14        5.22        3.86      7.15 o
  -5  -3  14        0.47        4.55      5.04 o
  -4  -3  14        1.03       -4.13      4.13 o
  -3  -3  14        9.45        0.63      5.89 o
  -2  -3  14       15.83       11.42      7.94 o
  -1  -3  14        5.25        3.46      3.20 o
   0  -3  14        4.46       -1.73      5.34 o
   1  -3  14        1.04       -6.24      6.24 o
  -7  -2  14        2.86       11.83      6.31 o
  -6  -2  14        4.74        5.13      4.06 o
  -5  -2  14        4.52        4.08      3.96 o
  -4  -2  14        4.71       -0.87      4.32 o
  -3  -2  14        1.67        0.26      2.75 o
  -2  -2  14        4.94        3.91      4.01 o
  -1  -2  14        5.14        3.95      3.50 o
   0  -2  14        0.84       -1.71      4.39 o
   1  -2  14        3.33        8.63      4.34 o
   2  -2  14        4.30       -3.38      3.38 o
  -7  -1  14        2.02       10.99      5.95 o
  -6  -1  14        3.56        4.08      5.91 o
  -5  -1  14        0.05        3.65      4.46 o
  -4  -1  14        2.14        2.03      3.51 o
  -3  -1  14        8.22        5.08      3.33 o
  -2  -1  14        3.17        0.50      2.35 o
  -1  -1  14        0.79        0.86      5.09 o
   0  -1  14        0.83       -3.12      3.47 o
   1  -1  14        4.57        2.56      5.31 o
   2  -1  14        0.34       -4.89      4.89 o
  -8   0  14        0.88       -4.36      4.36 o
  -7   0  14        2.22       -0.04      8.15 o
  -6   0  14        2.50        4.70      6.15 o
  -5   0  14        4.65        4.16      3.22 o
  -4   0  14        1.07        1.10      4.31 o
  -3   0  14        1.86        1.55      4.04 o
  -2   0  14        3.55        4.25      2.72 o
  -1   0  14        0.02       -2.12      3.57 o
   0   0  14        0.60        4.11      2.78 o
   1   0  14        4.88       -1.02      4.56 o
   2   0  14       10.20       13.60      5.63 o
  -7   1  14        1.77       -0.54      4.32 o
  -6   1  14        3.59        9.14      5.77 o
  -5   1  14        0.06        5.22      3.27 o
  -4   1  14        2.03        1.87      3.15 o
  -3   1  14        7.98       10.78      2.79 o
  -2   1  14        3.21        3.84      3.64 o
  -1   1  14        0.81        2.58      2.55 o
   0   1  14        0.89        3.37      2.43 o
   1   1  14        4.40       -2.68      2.68 o
   2   1  14        0.28       -0.36      5.07 o
  -7   2  14        2.76       -4.43      4.43 o
  -6   2  14        4.54       -0.49      4.31 o
  -5   2  14        4.50        3.10      4.10 o
  -4   2  14        4.56        1.80      2.86 o
  -3   2  14        1.66        4.44      3.78 o
  -2   2  14        4.96       -3.79      3.79 o
  -1   2  14        5.46        3.58      7.29 o
   0   2  14        0.86        2.96      3.43 o
   1   2  14        3.34        4.04      4.49 o
   2   2  14        4.28        1.34      3.64 o
  -6   3  14        5.25       -6.40      6.40 o
  -5   3  14        0.50       -0.60      6.55 o
  -4   3  14        1.00        2.08      3.46 o
  -3   3  14        9.29        4.89      3.83 o
  -2   3  14       15.76       15.78      3.91 o
  -1   3  14        5.22        4.00      2.83 o
   0   3  14        4.38        4.51      2.79 o
   1   3  14        0.99        1.23      3.17 o
  -5   4  14        4.59       -3.49      4.22 o
  -4   4  14        0.80        3.31      3.53 o
  -3   4  14        0.99       -2.21      3.63 o
  -2   4  14        0.82       -0.38      3.17 o
  -1   4  14       12.01        7.85      3.67 o
   0   4  14        2.52        1.75      3.01 o
  -3   5  14       13.73        4.46      8.37 o
  -2   5  14        5.75        1.82      2.68 o
  -4  -1  15        5.78        6.56      3.41 o
  -3  -1  15        1.35       -1.78      3.26 o
  -2  -1  15        2.50        2.56      3.34 o
  -4   0  15        1.24        0.54      3.02 o
  -3   0  15        5.45        4.10      4.04 o
  -2   0  15        5.67        0.05      3.59 o
  -4   1  15        5.85        3.80      3.36 o
  -3   1  15        1.37       -1.23      5.47 o
  -2   1  15        2.45       -1.44      5.09 o
 
